# Supplementary material for: Isolation Method and Characterization of Outer Membranes Vesicles of Helicobacter pylori Grown in a Chemically Defined Medium
Source: Front Microbiol. 2021 Jun 2;12:654193. doi: 10.3389/fmicb.2021.654193 (PMC8206784; doi:10.3389/fmicb.2021.654193)
Supplement: Supplementary file 2 [file Table_1.xlsx]

## Sheet: Supplementary Table 1
Supplementary Table 1. Protein identification in H. pylori OMVs isolated from 48 h, 64 h and 72 h F12-cholesterol liquid cultures.
Protein FDR confidence	Accession number	Protein names	Gene names	Exp. q-value	# Peptides	# Unique Peptides	# Razor Peptides	Abundances (Grouped): 48h	Abundances (Grouped) CV [%]: 48h	Abundances (Grouped): 64h	Abundances (Grouped) CV [%]: 64h	Abundances (Grouped): 72h	Abundances (Grouped) CV [%]: 72h	Abundance: F1: Sample, 1, 48h	Abundance: F2: Sample, 1, 48h	Abundance: F3: Sample, 1, 48h	Abundance: F4: Sample, 2, 48h	Abundance: F5: Sample, 2, 48h	Abundance: F6: Sample, 2, 48h	Abundance: F7: Sample, 3, 48h	Abundance: F8: Sample, 3, 48h	Abundance: F9: Sample, 3, 48h	Abundance: F10: Sample, 4, 64h	Abundance: F11: Sample, 4, 64h	Abundance: F12: Sample, 4, 64h	Abundance: F13: Sample, 5, 64h	Abundance: F14: Sample, 5, 64h	Abundance: F15: Sample, 5, 64h	Abundance: F16: Sample, 6, 64h	Abundance: F17: Sample, 6, 64h	Abundance: F18: Sample, 6, 64h	Abundance: F19: Sample, 7, 72h	Abundance: F20: Sample, 7, 72h	Abundance: F21: Sample, 7, 72h	Abundance: F22: Sample, 8, 72h	Abundance: F23: Sample, 8, 72h	Abundance: F24: Sample, 8, 72h	Abundance: F25: Sample, 9, 72h	Abundance: F26: Sample, 9, 72h	Abundance: F27: Sample, 9, 72h	Abundances (Normalized): F1: Sample, 1, 48h	Abundances (Normalized): F2: Sample, 1, 48h	Abundances (Normalized): F3: Sample, 1, 48h	Abundances (Normalized): F4: Sample, 2, 48h	Abundances (Normalized): F5: Sample, 2, 48h	Abundances (Normalized): F6: Sample, 2, 48h	Abundances (Normalized): F7: Sample, 3, 48h	Abundances (Normalized): F8: Sample, 3, 48h	Abundances (Normalized): F9: Sample, 3, 48h
Medium	O25141	Cytochrome c biogenesis protein (Ycf5)	HP_0378	0.016	1	1	0	64948.7	4914.27	28431.9	2136.18	16055.2	15951.5	57162.2	34811.6	36862.8	45607.5	39766.8	50804.5	59209.2	31924.9	63028.4	20094.3	14258.3	14598.2	15223.5	14544.6	14013	14125.8	20741.9	25740.3	18447.4	11165.4	13169	21972.5	24976.6	29115.7	10917.2	6447.76	5019.47	76078	71242.4	65552.1	65237	54189.5	64948.7	59209.2	32626.2	66528.8
High	O25607	Uncharacterized protein	HP_0953	0	10	10	0	6643.21	2624.81	25144.5	10140.6	46233.9	25298.9	5.24711e+07	3.02264e+07	3.75266e+07	4.9712e+07	5.77189e+07	6.36718e+07	7.77082e+07	8.15864e+07	7.82537e+07	3.69656e+07	3.64155e+07	4.03562e+07	4.63674e+07	4.82009e+07	4.99117e+07	5.87014e+07	6.26142e+07	6.19884e+07	7.85896e+07	8.03384e+07	7.61397e+07	4.28176e+07	4.05346e+07	4.00034e+07	3.79095e+07	3.63741e+07	3.41633e+07	6.98345e+07	6.18587e+07	6.67325e+07	7.11081e+07	7.86527e+07	8.13983e+07	7.77082e+07	8.33785e+07	8.25996e+07
High	O25736	Pyruvate ferredoxin oxidoreductase, gamma subunit	HP_1108	0.01	1	1	0	43820.2	0			52604	3113.1							34203.6	43454.2	41514.7										49993.7	42640	35618.3	29017.5	26720.2	38341.9										34203.6	44408.7	43820.2
Medium	P0A0Q7	Protein VdlD	vdlD HP_0891	0.043	1	1	0	18178.2	2331.65	21536.6	0	66652.7	28048.1		9148.33			10001.2	10500.9		18063.9	16954.2				14733.5	9470.49					88844.1	77331.2	79918.8	34712.7	34480.4	27821.3	12477.8	16071.8	12470.3		18722.2			13628.5	13424.5		18460.6	17895.7
Medium	P55834	50S ribosomal protein L7/L12	rplL HP_1199	0.013	1	1	0	9193.33	0	35679	19595.8	66731	62154.5								8758.2	8939.62				28998.8	45583.2	30945.8		13275.9	10392.2	54431.2	49421	80921	101884	106210	87820.5	44837.1	22048.8	28843.8								8950.57	9436.08
Low	O25213	TerB domain-containing protein	HP_0466	0.071	1	1	0	55909.9	15414.3	53286.1	7853.87	69433.5	7325.39	16948.5	15918.4	18932.1	53647.2	51333.5	42733.7	51600.1	54708.2	58337.9	17591.1	18087.7	18910.8	21779.2	30810.8	40110.4	39439.9	38690.3	61927.2	62078.3	63420.9	40584.5	33805.7	39301.2	33588	24283.6	25647.6	23328.4	22557	32577.3	33666.5	76736.9	69951.3	54630.9	51600.1	55909.9	61577.7
High	O25999	Uncharacterized protein	HP_1463	0	9	9	0	22654.2	7617.54	26010	5950.4	71088.9	15048.9	7.42973e+06	4.9583e+06	6.04298e+06	8.58508e+06	9.42783e+06	1.02104e+07	1.22025e+07	1.18028e+07	1.08347e+07	5.57682e+06	4.99828e+06	5.15094e+06	7.93527e+06	8.4397e+06	8.09403e+06	1.04693e+07	1.0364e+07	1.04942e+07	1.49164e+07	1.41395e+07	1.34471e+07	8.7469e+06	8.17292e+06	7.91831e+06	6.40977e+06	5.93868e+06	5.95021e+06	9.88832e+06	1.01472e+07	1.07461e+07	1.22801e+07	1.28472e+07	1.3053e+07	1.22025e+07	1.2062e+07	1.14364e+07
High	O25404	Uncharacterized protein	HP_0697	0	6	6	0	84006.6	11293.5	100657	12622.7	71402.8	22791	6.31334e+06	3.60771e+06	4.54803e+06	4.40511e+06	4.24243e+06	4.37676e+06	6.87408e+06	6.49977e+06	6.35262e+06	541045	449542	492113	92908.6	96239.4	34361.4	152603	101034	76163.4	229510	208650	207087	568319	629659	538034	23782.9	59472.9	24043.4	8.40251e+06	7.38323e+06	8.08765e+06	6.30107e+06	5.78109e+06	5.59527e+06	6.87408e+06	6.64254e+06	6.70541e+06
Medium	O25525	GMP reductase (EC 1.7.1.7) (Guanosine 5'-monophosphate oxidoreductase) (Guanosine monophosphate reductase)	guaC HP_0854	0.043	1	1	0			50190.3	20800.1	74792.3	50917.4										24790.7	23060.1	31036.8	38434.2	40169.7	31374		13278		58279.9	54213.3	55756.8	92577.9	90738.1	81212.2	35152.9	31159.9	36063.9
Medium	O25734	Uncharacterized protein	HP_1106	0.019	1	1	0	60511.5	24192.1	42298.8	14183	80614.3	27565.7					25073.5			23694.1				31419			27864.1	99833.2	72283.8	93092.7	98133.1	149739	108463	20047.9	22489.3	27198.9	38807.5	38701.7	36135.3					34167.2			24214.6
High	O25326	Uncharacterized protein	HP_0605	0	21	21	0	29190.9	4976.33	62058.4	33011.5	83600.1	36021.4	3.89772e+07	2.70533e+07	2.88373e+07	3.59506e+07	3.80905e+07	4.31089e+07	5.85655e+07	5.32518e+07	5.33111e+07	3.12068e+07	2.56961e+07	2.83907e+07	2.63573e+07	2.59716e+07	2.61564e+07	8.06236e+07	7.95352e+07	8.11012e+07	5.66969e+07	5.52555e+07	5.37897e+07	2.21067e+07	2.11356e+07	1.99958e+07	2.3327e+07	2.38616e+07	2.05229e+07	5.18753e+07	5.5365e+07	5.12807e+07	5.14237e+07	5.19053e+07	5.51106e+07	5.85655e+07	5.44215e+07	5.62717e+07
Low	Q9WXL5	Putative uncharacterized protein HP_0451	HP_0451	0.08	1	1	0	59062.6	44125.8	53056.2	8184.19	86238.1	13451.7			81715.1	48507.5	36498.1	46200.3	45772	57681.6	41207.1			31285.3		28342.9	31259.5	29957.7	30494.4	31963.3			70735.3		66380.5	39795.9		32935.7				145312	69385.2	49735.4	59062.6	45772	58948.5	43495.6
High	O25472	Uncharacterized protein	HP_0783	0	6	6	0	136707	31401.4	152650	0	88777.6	21289.6	1.62981e+07	1.04436e+07	1.28726e+07	1.99745e+07	2.29953e+07	2.376e+07	2.77e+07	2.64652e+07	2.58639e+07	1.36591e+07	1.25899e+07	1.41766e+07	1.74706e+07	1.86343e+07	1.85374e+07	2.33376e+07	2.37599e+07	2.35405e+07	2.71802e+07	2.6334e+07	2.44224e+07	1.80645e+07	1.71063e+07	1.5815e+07	1.70304e+07	1.63447e+07	1.53123e+07	2.16914e+07	2.1373e+07	2.28911e+07	2.85716e+07	3.13354e+07	3.03749e+07	2.77e+07	2.70465e+07	2.73003e+07
High	O25696	Uncharacterized protein	HP_1056	0	9	9	0	122819	21688.7	126939	89705.1	97446.8	42197.8	9.89257e+06	7.63203e+06	8.72749e+06	1.14056e+07	1.29421e+07	1.33107e+07	1.68956e+07	1.68986e+07	1.62555e+07	6.09197e+06	5.70905e+06	6.18882e+06	6.20602e+06	6.35505e+06	6.32435e+06	1.03423e+07	1.03726e+07	1.09008e+07	1.00681e+07	1.18882e+07	9.84304e+06	6.36428e+06	6.16902e+06	6.59635e+06	6.26907e+06	6.12208e+06	6.02057e+06	1.31662e+07	1.5619e+07	1.55199e+07	1.63146e+07	1.7636e+07	1.70164e+07	1.68956e+07	1.72698e+07	1.71582e+07
High	O25135	Biotin carboxyl carrier protein of acetyl-CoA carboxylase	HP_0371	0	2	2	0	36084.1	94258.3	50609.7	22603.3	105672	56154.2	11680.1	9290.19	12584.9	20070.5	30806.8	28225.9	226953	189474	379347	14085.3	12490.2	20334.8	40347.4	41272.4	50015.9				34674.1	31972.6	40537.7	91868.1	430641	64372.7	48110.1	47262.1	58433.3	15545.2	19012.5	22379.4	28708.9	41980	36084.1	226953	193636	400414
High	O25348	Quinone-reactive Ni/Fe hydrogenase, small subunit (HydA)	HP_0631	0.01	1	1	0	88901	19844.6	85817.7	16271.1	116146	17473	65102.4	48870.8	36779	66551.5	62417.3	69540.6	129825	115038	123619	43160.4	39742.3	32088.9	71464.9	64308.1	55961.6	64210.8	52947.6	56248.9	112671	111191	88494.4	41978	43396.7	42166	54589.3	54074.9	46174.3	86645.7	100015	65403.1	95195.4	85055	88901	129825	117565	130484
Medium	O25058	RCK C-terminal domain-containing protein	HP_0282	0.043	1	1	0	105961	7216.7	191469	99995.1	118622	67772.6	91136.6	51776.2	56178.4	77612.9	65159.9	77107.5	116547	113679	105034	57633.1		44362.7	118264	103545	107194	254205	241542	262587	105823	98577.2	98265.9		44713.5		114907	102280	107537	121295	105961	99900.6	111018	88792.4	98574.6	116547	116176	110867
Medium	O25711	ATP/GTP phosphatase (ATPase/GTPase) (EC 3.6.1.-)	HP_1079 C694_05575	0.022	1	1	0	93062.1	11054.8	173876	7294.95	119450	40521.8	69923.5	58451.4	43736.1	70876.1	81983.8	84001.8	84624.7	78598.8	67793.7	70020.8	83239.5	96337.3	88088.5	94301.7	93260.8				85198.1	78172	75703.7	98598.5	93973.7	91211.3	57949.7	47992.2	51631.1	93062.1	119622	77774.9	101381	111718	107388	84624.7	80325.2	71558.7
High	O24995	Uncharacterized protein	HP_0203	0	3	3	0	53253.7	10361.8	79077.5	46326.6	120981	40141.5	3.54275e+06	2.0328e+06	2.34593e+06	2.88527e+06	2.88475e+06	3.22076e+06	4.74222e+06	4.56048e+06	4.34731e+06	2.5894e+06	2.25101e+06	2.52135e+06	2.36126e+06	2.14012e+06	2.31544e+06	4.89865e+06	4.40773e+06	4.81919e+06	5.27795e+06	4.61066e+06	4.5728e+06	2.47993e+06	2.22035e+06	2.12619e+06	2.43535e+06	2.06489e+06	1.92259e+06	4.7151e+06	4.16015e+06	4.17171e+06	4.12709e+06	3.931e+06	4.11744e+06	4.74222e+06	4.66065e+06	4.58874e+06
Low	P56029	50S ribosomal protein L1	rplA HP_1201	0.066	1	1	0	57094.5	0	67666.9	5444.3	121103	19000.1							57094.5	56972	50093.1			34258.5	42075.3	46542.1	39134	51554.5	38046.9	45918.4	91429.3	141428	99332.3	55773.2	58039	72092	58611.5	77517.4	68018.5							57094.5	58223.4	52875.1
High	O25737	Pyruvate ferredoxin oxidoreductase, delta subunit	HP_1109	0.004	1	1	0	37040.7	52023.6	66579.3	28056.6	126028	20683.2	14270.4	4931.04	6495.52	22313.2	27182.2	31377.9	132424	132348	123086	33484.8	26849.4	36139	40671.1	38095.4	43558.8	7855.58		7369.3	103933	110128	101895	106026	83548.2	81740.9	58529.2	62603.5	54474.6	18992.7	10091.4	11550.8	31916.8	37040.7	40113.7	132424	135255	129922
Medium	O25864	Paralysed flagella protein (PflA)	HP_1274	0.028	1	1	0	140238	11270.7	144176	9836.06	127998	9205.17	87634.9	57750.3	61328.5	81780.2	102913	111221	140837	134701	144542	63440.4	66242.3	73879.3	83788.1	75791.9	93984.3	92479.5	94293.8	94060.4	127411	124468	132356	66661.4	63340	62006.6	55835.2	55553.9	53119.8	116634	118187	109059	116978	140238	142185	140837	137660	152569
High	O26011	Flavin prenyltransferase UbiX (EC 2.5.1.129)	ubiX HP_1476	0	1	1	0	76541.2	16492.8	152643	9181.18	131648	31658.2	56163.7	28963.8	45436.6	52455.1	56169.4	68524.9	110597	108565	100154	76540.7	76946.4	81928.7	73115.9	83914.8	80317.6				77925.2	78544.5	66251.4	85734	87180.8	71496.5	62865.7	58880.4	55220	74749.1	59274.8	80798.7	75031.9	76541.2	87602.5	110597	110949	105716
High	O25089	Chemotaxis regulatory protein ChePep	chePep HP_0322	0	2	2	0	63971.3	9500.52	64650.6	36121.4	135055	30995.6				41250.4		39062	73471.9	69089.8	78021.6				52086.2	59140.1	56417.5	21116	20301.2	23492.5	120483	116412	108138	45943.7	38756.4	40376.8	71370.6	70444.2	72208.5				59004.6		49937	73471.9	70607.3	82354.5
Low	O25740	Outer membrane protein (Omp24)	HP_1113	0.066	1	1	0	59473.9	15547.1	92065.9	7394.19	137320	27698.7	43321.2	18498.6	9902.07	48338	55639	59580.7	59750.5	55684.9	56344.8	39818.4	35905.3	42362.4	46989.4		61290.9	69555.7	57857.8	68494.6	115770	115281	139236	102271		37861.1		50555.9	119058	57656.7	37857.6	17608.6	69142.7	75818.4	76168.3	59750.5	56908	59473.9
High	O25776	Flavodoxin	fldA HP_1161	0	1	1	0	67011.7	19814.7	82271.9	58027.9	140416	44791.4	20310.1	25438	23058	46614.2	49176.2	62012.2	88653.2	87573.1	92233.9	39288.6	37800.1	46617	88507.8	89871	86480	11686.8			82635.3	88227.4	86541.9	109650	86031.1	105882	71296.4	54157.6	60693.3	27031	52059.2	41003.5	66676.9	67011.7	79276.8	88653.2	89496.6	97356.1
High	O25045	Probable dihydroorotase-like protein (Aspartate carbamoyltransferase 42 kDa non-catalytic chain)	pyrC' HP_0266	0.004	2	2	0	60170.4	23229.8	158800	62575.6	140464	30044.8	51859.4	18957.6	21222.9	51593.4	34243	47066.7	85119.4	93108	99441.2	84871	81153.6	93262.3	85522	89520.3	102196	24951.8	29492.1	26689.2	90633.5	110203	80258.7	86094.9	89198.1	97446.9	60072.3	67087.2	60714.3	69020.4	38797.1	37740.2	73799.3	46662.4	60170.4	85119.4	95153.1	104964
High	O25465	NMO domain-containing protein	HP_0773	0.01	1	1	0	21423.9	0	88761.7	5721.39	141049	22019.6							22228.7		19534.2	32735.4	38153.1	46698.8	51610.9	55969.3	52896.6				93297	85807	62986.5	62798.6	74217.5	68231.6	76506.8	67179.4	63866.5							22228.7		20619
Medium	O25722	DNA translocase FtsK	ftsK HP_1090	0.043	1	1	0	71264.1	24872	39832.1	33086.8	145254	14914.2		57584.4		48575.6	53604.2		60551.6	46606.7	81668.2	20656.9		19538.1	51651.4	56373	54841.8	14790.3			138487	125661	136076	75648.4	70790.9	75879.6	56312.3	44008.5	54720.1		117847		69482.6	73045.6		60551.6	47630.4	86203.7
Low	O25273	Cag pathogenicity island protein (Cag19)	HP_0540	0.07	1	1	0	105254	18521.8	118918	40958.7	147446	22288.2	79084.2	48939.8	64465.9	63422.2	76629.5	84435.8	142457	141024	146796	95310.5	90640.8	105355	51179.4	58538.6	62703.3	79857.6	90366.4	88472	129149	144926	120940	88693	83884.8	79528.7	44363.3	53057.3	48077.6	105254	100156	114638	90719.2	104422	107943	142457	144122	154948
Medium	O25263	Cag pathogenicity island protein (Cag8)	HP_0528	0.031	1	1	0	161449	21277.6	163963	30585.9	148939	32216.7	140823	67375.9	83721.2	141873	142585	155638	161449	167395	150949	93364	64719.9	79864	111366	92430.8	82597.3	166915	166264	128949	159676	133100	130717	59007.5	44005.6	41134.2	73282.3	66613.7	59412.2	187423	137886	148879	202935	194298	198968	161449	171072	159332
Low	O25347	Modulator of drug activity (Mda66)	HP_0630	0.071	1	1	0	60734.5	0	82910.1	31033.3	153278	19592.9							56848.9	59429.1	58713.9	31445.2	18943.2		74376.6	64233.3	58283.6				136740	113549	129042	50047.2	57448.5	56298.3	73029.6	91998.4	64905.9							56848.9	60734.5	61974.6
High	O25344	Uncharacterized protein	HP_0627	0	4	4	0	184202	42193	123632	39750.8	173404	19278.4	1.76298e+06	1.17107e+06	1.3407e+06	2.13719e+06	1.99349e+06	2.06605e+06	2.78998e+06	2.54338e+06	2.3198e+06	818239	698212	830816	1.14764e+06	1.09183e+06	1.06009e+06	2.13246e+06	2.06624e+06	2.1428e+06	2.32397e+06	2.16253e+06	2.08601e+06	1.20394e+06	1.16533e+06	1.15121e+06	1.12539e+06	1.04252e+06	1.01168e+06	2.34638e+06	2.39662e+06	2.38413e+06	3.05704e+06	2.71649e+06	2.64125e+06	2.78998e+06	2.59925e+06	2.44863e+06
High	P56109	Fructose-bisphosphate aldolase (FBP aldolase) (FBPA) (EC 4.1.2.13) (Fructose-1,6-bisphosphate aldolase)	fba HP_0176	0	3	3	0	101904	33774.7	138729	9618.72	174937	18792.7	64685.6	51706.5	50820.4	81967.9	74781.6	72865.5	170122	157408	158295	64933.7	68803.3	55333.8	88459.6	27520.5	83053.1				126280	152441	131100	109102	97516.6	99188.2	83231.4	78241.3	75280.8	86090.9	105818	90372.7	117247	101904	93151.6	170122	160866	167086
High	O25511	UDP-N-acetylglucosamine 4,6-dehydratase (inverting) (EC 4.2.1.115) (Pseudaminic acid biosynthesis protein B) (UDP-GlcNAc-inverting 4,6-dehydratase)	pseB flaA1 HP_0840	0.01	1	1	0	131308	26122	228976	33280.4	195425	66413.3	98183.4	38943.8					113649	196887		95059.4				152504		185245		154503	141941			131254	83626.8	94535.4	302938	140704	116781	130674	79698.9					113649	201212
High	O25967	Uncharacterized protein	HP_1424	0.008	1	1	0	95328.1	7254.43	121942	11983.8	202078	42151.2	466241	340588	386009	623011	724776	630189	623156	609521	542355	434500	455435	513417	556565	566847	600348	739212	749611	771128	1.04454e+06	913860	1.0061e+06	513208	478094	423395	370284	389933	362999	620527	697017	686429	891156	987642	805637	623156	622909	572475
High	O25231	Uncharacterized protein	HP_0487	0	3	3	0	73735.1	31111.5	228502	224621	211307	60506.2	83789.4	28946.7	15169	87478.2	96339.3	104128	73735.1	96318.9	48121	76268.7	29164.1	24355.4	128138	53992.8	173596	447610	438115	446738	325518	270408	260741	91351.3	104518	67748.8	131636	83072.2	91335.2	111517	59239.8	26974.7	125129	131280	133118	73735.1	98434.5	50793.4
High	O24943	Uncharacterized protein	HP_0129	0	8	8	0	121443	11502	263095	54692.1	212465	16242.8	4.79166e+08	3.20468e+08	3.52205e+08	4.3885e+08	4.65592e+08	4.76584e+08	6.00419e+08	5.8292e+08	5.60403e+08	2.14033e+08	2.01745e+08	2.22455e+08	2.78686e+08	2.75136e+08	2.70246e+08	4.24207e+08	4.36318e+08	4.24127e+08	4.70552e+08	4.41782e+08	4.30723e+08	2.53569e+08	2.40299e+08	2.34513e+08	2.20116e+08	2.20549e+08	2.09434e+08	6.37728e+08	6.55842e+08	6.26318e+08	6.27732e+08	6.34454e+08	6.09267e+08	6.00419e+08	5.95723e+08	5.91525e+08
High	O25436	Uncharacterized aminotransferase HP_0736 (EC 2.6.1.-)	HP_0736	0	2	2	0	149298	30487.6	325287	69430.2	233015	66082.3	81493.4	38333.1	48526	87101.3	109561	122736	152835	149238	143479	186798	181354	204278	136794	144234	154769				186658	174438	175926	187376	176255	177418	105401	126996	100719	108461	78449.3	86292.6	124590	149298	156907	152835	152516	151447
Low	O05732	Probable iron chelatin transport ATP-binding protein HP_0888	HP_0888	0.063	1	1	0	217529	27928.9	309492	4364.03	235132	47940.1	163443			154205	195280	204135	215727	189318	180673	143382	144358	156690	180461	165827	170737	215199	234053	234811	281325	257215	260207	135957	119745	111413	94458	86845.2	87120.7	217529			220576	266104	260967	215727	193477	190707
Medium	P56002	Elongation factor G (EF-G)	fusA HP_1195	0.013	1	1	0			162483	0	240840	39077														91878.7	90686.1				193001	173833	155192	159629		122545
Low	O25212	Uncharacterized protein	HP_0465	0.08	1	1	0	6.70541e+06	947814	165680	389699	252474	458784	1.54187e+06	966699	1.21816e+06	1638357	1.89786e+06	2.04564e+06	2.6593e+06	2.51001e+06	2.43116e+06	645430	682683	693896	813464	840073	841900	1.36951e+06	1596851	1.5104e+06	2.0636e+06	2.73779e+06	2026285	1.05165e+06	1.03134e+06	1146112	1.02319e+06	1.07361e+06	989110	2.05209e+06	1.97836e+06	2.16622e+06	2.34351e+06	2.58618e+06	2.61515e+06	2.6593e+06	2.56515e+06	2.56617e+06
High	P56429	Homoserine dehydrogenase (HDH) (EC 1.1.1.3)	hom HP_0822	0.01	1	1	0	409025	54820	409094	54453.9	262136	39812.7	303615	232030	272344	254354	237754	266410	409025	365903	396715	137325	136329	159299	232798	222811	243706	302793	270383	316378	307552	301326	282749	121576	133710	126807	122366	115644	109502	404085	474853	484303	363828	323984	340580	409025	373940	418746
Low	O25732	Cinnamyl-alcohol dehydrogenase ELI3-2 (Cad)	HP_1104	0.075	1	1	0	118642	16636.3	240138	14965.2	265983	38421.3			53152.6	69707.4	90491.4	92804.9	132731	132123	175427	120773	108389	124996	143847	145574	134928	175481	128839	163618	173286	174936	157130	136038	135457	160383	121797	126514	167434			94520	99709.6	123311	118642	132731	135025	185170
High	O25836	Formamidase (EC 3.5.1.49) (Formamide amidohydrolase)	amiF HP_1238	0	2	2	0	110870	38169.1	292151	149583	275609	70694.6	74717.6	38631.8	47824.8	69549.7	83208.4	86725.4	169710	171999	176965	164841	175294	227451	162346	167819	163562	18162.9		25058.1	244209	237661	223842	221149	221648	201279	129538	110882	132620	99442.6	79060.5	85045.6	99484	113387	110870	169710	175777	186793
High	O25421	Uncharacterized protein	HP_0719	0	3	3	0	257861	18400.3	249641	8700.9	283778	9941.28	1.36516e+08	1.2092e+08	1.27243e+08	1.45505e+08	1.72993e+08	1.69424e+08	2.13893e+08	2.20505e+08	2.19226e+08	9.97331e+07	8.86631e+07	1.03595e+08	1.17851e+08	1.25272e+08	1.25264e+08	1.43628e+08	1.52912e+08	1.52231e+08	1.59583e+08	1.6307e+08	1.58618e+08	1.18434e+08	1.09767e+08	1.10462e+08	9.11773e+07	1.00998e+08	9.61523e+07	1.81691e+08	2.47464e+08	2.26273e+08	2.0813e+08	2.35734e+08	2.16593e+08	2.13893e+08	2.25348e+08	2.31401e+08
High	O25464	N-acetylmuramoyl-L-alanine amidase (EC 3.5.1.28)	HP_0772	0	2	2	0	193668	36416.9	229361	93215.4	301165	47199	145515	79510.4	115540	148820	170342	175528	131543	133574	130207	71287.5	70247.6	88698.5	127197	129297	138386	252548	277956	280812	340871	323321	300255	171407	152930	145686	122843	129490	107466	193668	162719	205463	212872	232122	224396	131543	136508	137438
High	O25717	Uncharacterized protein	HP_1085	0	2	2	0	55216.9	28234.4	102179	162069	336190	160399	1.1448e+06	878422	891114	912934	1.28115e+06	1.325e+06	1.67879e+06	1719902	1.73707e+06	350348	653112	746800	796211	932266	845551	1.08394e+06	1.20716e+06	1.15705e+06	1.41912e+06	1516854	1.31473e+06	842790	770281	847339	700307	706691	684401	1.52363e+06	1.7977e+06	1.58465e+06	1.30586e+06	1.7458e+06	1.69389e+06	1.67879e+06	1.75768e+06	1.83354e+06
Medium	O24876	Nucleoid-associated protein HP_0035	HP_0035	0.019	1	1	0	342543	32691.7	333672	10188.7	345962	46459.2	202236	149810	223999	239474	228257	270398	373914	378223	417400	164692	147369	181451	197113	219641	195117	219216	243424	268768	196272	219970	205320	145679	188637	167357	157311	157231	157257	269158	306587	398333	342543	311042	345678	373914	386531	440581
High	O25216	Oligoendopeptidase F (PepF)	HP_0470	0.004	2	2	0	120931	61375.2	429087	9833.78	354932	107206	90863	73145.9	32342.6	34523.7	27717.7	43382.4	199384	211921	189158	220747	200565	224967	235106	220351	253320				190755	187552	179438	246905	244547	241915	170719	151514	153416	120931	149694	57514.1	49382.7	37770.5	55460.3	199384	216576	199663
High	P56063	Isocitrate dehydrogenase [NADP] (IDH) (EC 1.1.1.42) (IDP) (NADP(+)-specific ICDH) (Oxalosuccinate decarboxylase)	icd HP_0027	0.011	1	1	0	137443	22165.3	279623	140545	360153	90310.6	89218.3	64643.7	74705.7	94692	102323	107512	162097	178139	172118	176326	169933	168601	143474	178073	156548	16071.9	19399.2	17389	249359	353695	255042	272025	256690	297025	166631	169317	155673	118742	132294	132847	135448	139434	137443	162097	182051	181676
High	O25097	Ketol-acid reductoisomerase (NADP(+)) (KARI) (EC 1.1.1.86) (Acetohydroxy-acid isomeroreductase) (AHIR) (Alpha-keto-beta-hydroxylacyl reductoisomerase) (Ketol-acid reductoisomerase type 1) (Ketol-acid reductoisomerase type I)	ilvC HP_0330	0	2	2	0	363911	75908	870261	140741	373731	136646	276802	177820	201488	214549	242198	250091	460690	487517	497691	508464	461531	516970	467881	393978	408424				166746	211409	163130	262224	303637	258068	175656	155784	169079	368400	363911	358301	306892	330040	319717	460690	498225	525330
High	P56003	Elongation factor Tu (EF-Tu)	tuf tufA HP_1205	0.01	1	1	0	71719.3	53900.4	124055	91226.7	381365	90147.6	30827.5	16036.5	19322.8	47934.5	61949.8	56100.6	162708	160077	151503	68919.4	56997.5	61395.2	164122	173996	168161	62742.2	68075.5	73380.6	271430	285559	253249	199972	194217	182389	247062	234866	229286	41028.7	32818.8	34361.3	68565.5	84418.1	71719.3	162708	163593	159916
High	O25021	Putative beta-lactamase HcpE (EC 3.5.2.6) (Cysteine-rich protein E)	hcpE HP_0235	0	1	1	0	417367	41211.7	447120	83650.9	391755	46482.2	434054	184731	206961	362780	334057	374085	463293	378144	395408	216858	179272	213561	275252	252055	240180	451911	413433	455271	514915	399346	387318	188943	184460	175037	184127	155514	174381	577688	378055	368034	518922	455214	478232	463293	386450	417367
High	O25257	Cag pathogenicity island protein (Cag1)	HP_0520	0	1	1	0	145618	53600.3	186026	146103	399449	18847.7	55946.7	42546.8	49426.8	126717	103614	113906	224802	202186	206642	96655.2	80461.3	94181.4	228922	259073	213878	40094.6	57440.7	39514.8	321148	329493	334216	170075	203427	198788	204537	191473	171162	74460.3	87072.5	87894.5	181257	141193	145618	224802	206627	218118
High	P50610	Flagellar hook protein FlgE	flgE HP_0870	0.007	1	1	0	244662	34215.5	423864	96649.1	406694	196744	127203	94276.8	118084	189848	202476	234189	244662	230229	239158	207565	213028	214382	207508	238945	243382	419764	458640	485660	710845	993125	661220	179893	189914	212351	179226	204462	175789	169296	192939	209986	271559	275912	299389	244662	235286	252440
Medium	P56064	DNA primase (EC 2.7.7.-)	dnaG HP_0012	0.028	1	1	0	426728	52484.5	452308	16299.4	449951	22627.3	242742	207897	285708	375718	347454	470312	390948	427420	404277	202643	207814	273212	249037	229162	261609	377689	337495	358624			344927	252251	242367	188032	284367	172706	194487	323068	425464	508067	537427	473471	601249	390948	436808	426728
High	O25270	Cag pathogenicity island protein (Cag16)	HP_0537	0	2	2	0	554474	13038.6	471257	14520.4	453901	12671.2	395940	255718	306549	367846	434304	433724	554764	530654	536511	215236	210792	271639	239690	278471	263835	390508	333890	367427	402401	408252	394905	235066	233059	219572	208344	196279	202771	526961	523331	545128	526167	591820	554474	554764	542310	566306
High	O25657	4-hydroxy-tetrahydrodipicolinate synthase (HTPA synthase) (EC 4.3.3.7)	dapA HP_1013	0.011	1	1	0	214522	0	510514	0	473792	116170								209912						333093	240824				330081	226788	221033	290123	247957	262749	217785	243739	204792								214522
Medium	O25241	Phospholipase A1 (EC 3.1.1.32) (EC 3.1.1.4) (Phosphatidylcholine 1-acylhydrolase)	HP_0499	0.028	1	1	0	569171	11257.3	590071	39859.6	474606	137910	347876	318124	320069	408348	405900	399634	562240	593068	550011		244239		330896	333913	330045	436359	458536	502555	620559	687514	559823			176012	225685	194686	205144	462993	651044	569171	584102	553114	510894	562240	606094	580556
High	O25787	Uncharacterized protein	HP_1173	0	7	7	0	663829	84533.9	595530	91913.9	478790	47169.5	1.1683e+08	7.12209e+07	8.82748e+07	9.46665e+07	1.10555e+08	1.15783e+08	1.12405e+08	1.12279e+08	1.06565e+08	5.70662e+07	5.40385e+07	5.83143e+07	6.2491e+07	6.34893e+07	6.11312e+07	9.11842e+07	9.39325e+07	9.03265e+07	1.21837e+08	1.33552e+08	1.19313e+08	6.00708e+07	5.59445e+07	5.25545e+07	4.58953e+07	4.93058e+07	4.67282e+07	1.55491e+08	1.45754e+08	1.56977e+08	1.35411e+08	1.50651e+08	1.48018e+08	1.12405e+08	1.14745e+08	1.12483e+08
High	O24909	Uncharacterized protein	HP_0080	0	13	13	0	566908	19828.6	429247	92173.5	503014	57553.6	1.47194e+07	1.11282e+07	1.16546e+07	1.65298e+07	1.6612e+07	1.72005e+07	2.38437e+07	2.3695e+07	2.22277e+07	9.65172e+06	8.77566e+06	9.71909e+06	1.06268e+07	1.03785e+07	1.04927e+07	2.13087e+07	2.18854e+07	2.22029e+07	2.17551e+07	2.26566e+07	2.01631e+07	9.38323e+06	9.18861e+06	9.28446e+06	1.14133e+07	1.1322e+07	1.04536e+07	1.95902e+07	2.27741e+07	2.07251e+07	2.36443e+07	2.2637e+07	2.19892e+07	2.38437e+07	2.42155e+07	2.34621e+07
High	O25329	Uncharacterized protein	HP_0608	0.01	1	1	0	363564	71220	441240	302561	515357	209333	6275.76	3258.67	7780.15	12031.8	21201.5	20245.6	18084.7	22972.5	21462.3	7044.05	8635.51	9085.82	9436.13		19702.9	24049.8	24346.7	22097.3	35656.2	33263.1	51126		36992.5		26194.6		37365.2	8352.49	6668.9	13835.2	17210.4	28891	25882	18084.7	23477.1	22654.2
Medium	O25392	Uncharacterized protein	HP_0682	0.031	1	1	0	194416	31559.5	300460	115410	518330	124473	121435		105711		71832.1		170599	133769	126177							112984	144581	82351	80623.9	143533		27879.4	53562.9		32250.1	45678	38373.2	161619		187982		97884.4		170599	136707	133184
High	P56089	Serine hydroxymethyltransferase (SHMT) (Serine methylase) (EC 2.1.2.1)	glyA HP_0183	0	3	3	0	298974	44079.5	545096	23935.3	533562	105989	191831	148957	168126	173570	178841	189291	320915	344107	334617	302767	257384	288090	286802	298676	291773				370198	375269	328284	333348	354204	326176	243299	238638	231284	255311	304841	298974	248274	243703	241990	320915	351665	353200
High	O25401	Uncharacterized protein	HP_0694	0	3	3	0	189502	62809.4	209846	450405	596124	411378	3.46274e+06	2.35961e+06	2.92364e+06	3.89716e+06	4.57393e+06	4.81783e+06	4.43443e+06	4380228	4.15159e+06	4.53128e+06	4.65415e+06	5.17554e+06	3.5691e+06	3.69719e+06	3.86271e+06	7.45824e+06	7.72858e+06	7.66087e+06	1.11498e+07	1.05969e+07	1.0953e+07	4.99768e+06	4.96186e+06	4.85364e+06	4.76633e+06	4.60442e+06	4.30067e+06	4.6086e+06	4.82897e+06	5.19904e+06	5.5745e+06	6.23283e+06	6.15914e+06	4.43443e+06	4.47644e+06	4.38215e+06
High	O25672	DUF2147 domain-containing protein	HP_1028	0	4	4	0	742348	58382	647988	113485	618205	90126.1	580314	409181	459456	531246	544769	549872	708356	638623	638616	382544	365349	369997	303911	365290	379962	376438	307404	360249	618705	683018	579833	261257	314832	351138	231083	218031	208366	772348	837394	817039	759894	742348	702959	708356	652650	674081
High	O25312	Ferredoxin oxidoreductase, beta subunit	HP_0590	0	2	2	0	190824	11262.3	736514	399489	631526	209122	140910	85733.3	100522	119641	140035	175049	195535	241196	195421	511460	436518	481975	413017	399197	424593			13099.8	266925	344218	289211	447464	440079	480378	277899	301573	272971	187539	175454	178757	171134	190824	223783	195535	246494	206274
High	O25742	Beta-lactamase (EC 3.5.2.6)	HP_1117	0	10	10	0	1.52528e+06	143965	1.2449e+06	131331	636251	133843	3.8228e+07	2.64329e+07	3.09287e+07	3.89503e+07	4.0916e+07	4.58616e+07	5.8553e+07	56343131	5.44605e+07	1.99892e+07	1.86036e+07	1.97879e+07	2.4319e+07	2.5935e+07	2.57333e+07	4.37216e+07	4.03396e+07	4.63553e+07	4.86341e+07	4.591e+07	4.47528e+07	2.62022e+07	2.67012e+07	2.51946e+07	2.19307e+07	2.03425e+07	1.99758e+07	5.08782e+07	5.40953e+07	5.49997e+07	5.57146e+07	5.57556e+07	5.86296e+07	5.8553e+07	5.75807e+07	5.7485e+07
High	P56117	Uncharacterized protein HP_0190	HP_0190	0	4	4	0	614711	84630.2	539321	38945.4	643020	27562.4	220943	182997	204447	300087	264450	335180	241791	259016	242346	148594	142262	187585	223070	248740	256950	730673	790355	749230	846608	962445	778710	258270	279997	239811	242221	247768	222265	294056	374505	363564	429245	360362	428496	241791	264705	255805
High	O25321	Hemolysin secretion protein (HylB)	HP_0599	0	3	3	0	206072	101118	355193	187838	645403	66087.9	66359	45407.2	33065.8	92902.3	151225	167735	326597	328687	320253	178637	170397	173443	274956	301381	272792	30983.9			579216	534967	529380	317486	356111	316802	239797	245545	211440	88318.1	92926.3	58800.1	132888	206072	214434	326597	335907	338039
High	O25325	Uroporphyrinogen decarboxylase (UPD) (URO-D) (EC 4.1.1.37)	hemE HP_0604	0	2	2	0	108498	9710.99	546030	166253	667034	17305.6	68941.9	44105.8	38493.3	78725.2	66919	88371.2	115957	97461.3	102790	191002	146456	399890	400297	401535	371829				607366	559394	539429	385413	355542	317764	279086	332018	288319	91755.7	90263.1	68451.7	112609	91189.5	112974	115957	99602.1	108498
High	P56027	30S ribosomal protein S20	rpsT HP_0076	0.004	1	1	0	477623	128486	831426	348748	685484	234806	460550	278666	329363	186513	214840	215640	521453	467358	448779	551837	439491	478953	499155	468700	434095	108090	118302	125622	481006	483934	400946	569779	565132	491268	337270	275023	296294	612953	570293	585698	266789	292760	275675	521453	477623	473703
High	P56463	Purine nucleoside phosphorylase DeoD-type (PNP) (EC 2.4.2.1)	deoD HP_1178	0	2	2	0	44714.3	4437.48	554142	78239.2	737373	107884			22929.8	31128.5		35123.8	32765.5	50411.1	55088.9	292780	306764	320163	274263	268281	248473				779635	707601	657039	366625	375520	365181	257310	264285	243057			40775.4	44526.2		44902.4	32765.5	51518.3	58148.3
High	P48285	Enolase (EC 4.2.1.11) (2-phospho-D-glycerate hydro-lyase) (2-phosphoglycerate dehydratase)	eno HP_0154	0	3	3	0	392588	64212.6	984503	202662	780966	109233	369954	268601	283830	282183	259153	273424	393027	384150	335583	624293	538165	601040	438435	441369	416605				657978	627574	593694	523848	500044	464603	394032	348330	337565	492376	549695	504728	403635	353144	349547	393027	392588	354220
Low	O25475	Protein translocase subunit SecA	secA HP_0786	0.078	1	1	0	1.2987e+06	246613	1.10405e+06	382839	919007	126801	663263	634591	766929	1.16101e+06	1.26459e+06	1.263e+06	1.03408e+06	1.18502e+06	1.00509e+06	496735	470115	436195	619121	609820	627736	1310140	1.42325e+06	1.37763e+06	822787	840724	672716	510116	468020	383002		300535	272921	882746	1.2987e+06	1.36381e+06	1.66071e+06	1.72323e+06	1.61463e+06	1.03408e+06	1.21104e+06	1.06091e+06
Low	O25187	VirB8 domain-containing protein	HP_0439	0.068	1	1	0	478489	94536.5	770851	200047	924324	257732	385797	287206	317786	337657	351137	358797	324892	358697	318149	452182	456932	529933	387392	434552	477752	355577	437338	375783	389851	343229	336481	448683	493161	447136	449441	503785	425582	513463	587771	565111	482985	478489	458688	324892	366576	335817
High	O25885	Uncharacterized protein	HP_1327	0.008	2	2	0	686429	114457	1.00553e+06	14918.4	938788	138749	87744.7	54058.6	67873.6	84218.4	100777	96072	157493	164321	156802	56936.4	59154.8	64267.1	66554.4	62235.2	73852.2	231646	229046	206529	144370	183110	142247	38046.2	38063.3	41607.6	41437.7	43583.6	60026	116781	110632	120698	120466	137328	122819	157493	167930	165510
High	O25886	Cation efflux system protein (CzcA)	HP_1328	0	5	5	0	1.25325e+06	41458.9	918457	92190.6	952378	141432	941648	608194	708310	841990	856257	903965	1.25014e+06	1.22919e+06	1.23645e+06	460833	401427	436409	541595	516197	514201	805116	756449	821509	1.00888e+06	1.03098e+06	967978	438736	427873	292003	451778	306723	411656	1.25325e+06	1.24468e+06	1.25957e+06	1.20438e+06	1.16681e+06	1.15563e+06	1.25014e+06	1.25619e+06	1.30512e+06
High	O25164	Uncharacterized protein	HP_0408	0	8	8	0	482691	64129.2	738014	93119.2	963726	114739	8.68256e+07	6.24704e+07	6.93108e+07	7.61563e+07	9.62307e+07	9.47827e+07	8.4116e+07	8.52873e+07	8.13276e+07	8.95695e+07	8.17973e+07	8.86241e+07	8.91387e+07	8.80355e+07	85259534	1.05269e+08	1.12569e+08	1.02164e+08	1.57251e+08	1.6588e+08	1.42207e+08	6.78801e+07	7.28053e+07	6.48284e+07	5.31127e+07	5.90189e+07	5.63858e+07	1.15557e+08	1.27847e+08	1.23254e+08	1.08934e+08	1.31132e+08	1.21171e+08	8.4116e+07	8.71607e+07	8.58441e+07
High	O25331	Toxin-like outer membrane protein	HP_0610	0	3	3	0	557034	92145.3	579134	302550	965508	241649	464534	264687	313244	451807	457983	515490	337652	419596	399896	268215	257949	287558	314746	337791	324230	987860	884121	852297	1.19254e+06	964289	968303	306398	305632	288029	500030	431828	392859	618254	541684	557034	646265	624086	659005	337652	428812	422104
High	P56431	Thioredoxin reductase (TRXR) (EC 1.8.1.9)	trxB HP_0825	0	5	5	0	605638	95311.6	1.16377e+06	39937	979025	249051	455054	269587	341211	311442	381217	393230	723413	719836	708480	537679	656616	568974	683929	678563	665967				873393	904119	729592	769358	640570	715045	546127	383425	399082	605638	551714	606766	445488	519478	502707	723413	735648	747826
High	O26012	Flagella basal body P-ring formation protein FlgA	HP_1477	0	5	5	0	1.17427e+06	179728	1.00453e+06	56636.8	1.05206e+06	5252.32	739564	469085	616555	737985	896474	918539	1.37704e+06	1.42859e+06	1.34834e+06	463682	454575	507169	482119	566285	592214	793851	881476	830560	884691	911875	862931	550479	523273	511901	606404	463763	451359	984295	959989	1.0964e+06	1.05561e+06	1.22161e+06	1.17427e+06	1.37704e+06	1.45997e+06	1.42322e+06
High	O25950	Iron(III) dicitrate transport protein (FecA)	HP_1400	0	19	19	0	430501	30621.4	892927	133590	1.07267e+06	409241	3.31786e+06	1.88905e+06	1.99682e+06	3.10915e+06	3.08512e+06	3.47792e+06	3.10368e+06	3.23833e+06	2.8068e+06	1.79803e+06	1.58311e+06	1.73883e+06	2.44171e+06	2.33098e+06	2.31886e+06	1.04929e+07	9.76038e+06	1.04061e+07	1.49518e+07	1.45632e+07	1.32792e+07	2.60653e+06	2.60149e+06	2.53597e+06	4.0481e+06	3.787e+06	3.47713e+06	4.41579e+06	3.86596e+06	3.55089e+06	4.44733e+06	4.20405e+06	4.44619e+06	3.10368e+06	3.30946e+06	2.96268e+06
High	O25739	Pyruvate ferredoxin oxidoreductase, beta subunit	HP_1111	0	2	2	0	564585	316748	715194	344842	1.16766e+06	480156				130149	387532	193864	881334	826471	926429	343769	425484	362090	532629	503881	637457		94669.4		704155	785895	782158	971638	1.88472e+06	984007	491413	580940	504710				186165	528083	247837	881334	844624	977878
High	O25402	Hydantoin utilization protein A (HyuA)	HP_0695	0	22	22	0	1.74077e+07	1.72215e+06	848110	1.47231e+06	1.19012e+06	1.90144e+06	1.55455e+07	1.02431e+07	1.24798e+07	1.14046e+07	1.27745e+07	1.40857e+07	1.69918e+07	1.68486e+07	1.64673e+07	1.98891e+06	1.80745e+06	1.95891e+06	453509	237330	433628	622126	618723	705323	1.06171e+06	1.31445e+06	903256	2.45409e+06	2.53185e+06	2.46591e+06	403305	324713	304595	2.06897e+07	2.09627e+07	2.21926e+07	1.63132e+07	1.74077e+07	1.80073e+07	1.69918e+07	1.72186e+07	1.73818e+07
High	P0A0R3	10 kDa chaperonin (GroES protein) (Heat shock protein 10) (Protein Cpn10)	groS groES hsp10 hspA mopB HP_0011	0	3	3	0	614700	156383	1.48776e+06	654536	1.24685e+06	430232	535099	267016	345672	343864	411937	418645	869463	880132	888029	696028	683557	753704	1.20391e+06	1.22028e+06	1.22135e+06	221863	418749	422232	855112	718560	1.50504e+06	1.07381e+06	978456	958069	585995	561333	538939	712170	546451	614700	491863	561340	535198	869463	899464	937346
High	P43312	Superoxide dismutase [Fe] (EC 1.15.1.1)	sodB HP_0389	0	2	2	0	643052	167289	926429	538478	1.26972e+06	289800	401695	256913	312834	391322	471901	517139	888929	911050	906043	430343	425650	495885	696804	770123	765143	51312.8	44301.1	51723.6	813012	771408	770874	854252	813985	784240	606016	567067	548825	534621	525776	556304	559747	643052	661113	888929	931061	956361
High	O25318	Uncharacterized protein	HP_0596	0	10	10	0	1.45639e+06	464122	2.00776e+06	510435	1.28612e+06	176247	2.02655e+08	1.23881e+08	1.42627e+08	1.90115e+08	1.93249e+08	1.9973e+08	2.76922e+08	2.69978e+08	2.60089e+08	1.18424e+08	1.12423e+08	1.21278e+08	1.37314e+08	1.36079e+08	1.34734e+08	2.09561e+08	2.03848e+08	2.06426e+08	2.52086e+08	2.33245e+08	2.25256e+08	1.30572e+08	1.2513e+08	1.195e+08	1.27513e+08	1.15856e+08	1.11848e+08	2.69716e+08	2.53524e+08	2.5363e+08	2.71941e+08	2.63337e+08	2.55336e+08	2.76922e+08	2.75908e+08	2.74533e+08
High	O25667	Uncharacterized protein	HP_1023	0	4	4	0	1.57881e+06	156916	1.4784e+06	104654	1.30387e+06	140697	37818.5	21212.2	46143.1	82611.6		83597.6	55216.9			24230.9	22949.6		73071.3		41458.5	308149	263084	338606	437055	400048	388369	36487.9	59832.5	41617.1	158012	146261	185771	50333.2	43411.1	82055.2	118168		106872	55216.9
High	O25698	3-methyl-2-oxobutanoate hydroxymethyltransferase (EC 2.1.2.11) (Ketopantoate hydroxymethyltransferase) (KPHMT)	panB HP_1058	0	3	3	0	961147	133035	1.54986e+06	860743	1.30396e+06	701917	680053	507248	540494	580870	583025	599995	1.13251e+06	1.09624e+06	1.04624e+06	978053	990883	1.04049e+06	808097	873705	877107		21749.6		1.13947e+06	1.01171e+06	902690	1.44542e+06	1.35902e+06	1.31765e+06	633074	583201	562983	905092	1.03809e+06	961147	830877	794479	767037	1.13251e+06	1.12032e+06	1.10434e+06
High	O25399	Acetyl coenzyme A acetyltransferase (Thiolase) (FadA)	HP_0690	0	5	5	0	1.2437e+06	155586	1.79404e+06	79629.5	1.436e+06	442055	784400	495637	615486	850333	912686	1.03085e+06	1.36428e+06	1.54771e+06	1.34995e+06	843208	817577	867972	977652	1.05624e+06	1.07521e+06				831646	634361	718595	1.02008e+06	1.10148e+06	923136	619543	681562	620695	1.04397e+06	1.01433e+06	1.0945e+06	1.21632e+06	1.2437e+06	1.31785e+06	1.36428e+06	1.58171e+06	1.42492e+06
High	O25091	Outer membrane protein (Omp10)	HP_0324	0	2	2	0	1.5962e+06	234088	1.21856e+06	506131	1.44904e+06	370507	916757	587208	653182	1.22527e+06	1.1175e+06	1.24859e+06	1.72089e+06	1.73019e+06	1.66679e+06	359190	324746	378264	724722	686940	646637	1.44548e+06	1.29845e+06	1.44865e+06	1.0102e+06	1.04034e+06	1.08859e+06	754661	742088	696728	1.14781e+06	838887	901601	1.22012e+06	1.20173e+06	1.16154e+06	1.75263e+06	1.52279e+06	1.5962e+06	1.72089e+06	1.76819e+06	1.75935e+06
High	O25080	Peptidoglycan deacetylase (PG deacetylase) (EC 3.5.1.-) (Acetylxylan esterase) (EC 3.1.1.72)	pgdA HP_0310 C694_01565	0	4	4	0	1.64726e+06	98679.8	2.26829e+06	215614	1.47822e+06	551661	1.406e+06	773511	926324	801658	1.1731e+06	1.30109e+06	1.82795e+06	1.97611e+06	1.50469e+06	1.20429e+06	1.22366e+06	1.25755e+06	1.15108e+06	1.1774e+06	1.08448e+06				1.31873e+06	1.29004e+06	1.1153e+06	1445189	1.24878e+06	1.17271e+06	684524	516093	476921	1.87127e+06	1.583e+06	1.64726e+06	1.14669e+06	1.59856e+06	1.66332e+06	1.82795e+06	2.01952e+06	1.58825e+06
High	O25403	N-methylhydantoinase	HP_0696	0	18	18	0	1.77256e+07	3.08155e+06	1.22912e+06	1.89422e+06	1.51527e+06	1.74994e+06	1.85947e+07	1.15381e+07	1.34852e+07	1.16407e+07	1.26322e+07	1.34495e+07	1.77256e+07	1.74914e+07	1.62608e+07	2.52505e+06	2.35803e+06	2.61886e+06	610932	536314	564336	909742	925829	905662	1.35178e+06	1.31155e+06	1.21795e+06	2.51489e+06	2.56499e+06	2.32208e+06	384124	401580	347875	2.47479e+07	2.3613e+07	2.39805e+07	1.66508e+07	1.72137e+07	1.71939e+07	1.77256e+07	1.78756e+07	1.71639e+07
High	O25883	Fumarate hydratase class II (Fumarase C) (EC 4.2.1.2) (Aerobic fumarase) (Iron-independent fumarase)	fumC HP_1325	0	4	4	0	366239	287005	871399	406039	1.52828e+06	373366	261465	165177	185914	292646	265398	286481	959447	959886	909944	430595	400367	464633	568890	586245	563061	67027.1	63741.6	70122.2	1.09722e+06	1.07368e+06	1.03479e+06	1.11484e+06	1.04265e+06	1.05904e+06	718302	670616	662537	347987	338038	330606	418602	361653	366239	959447	980970	960479
Low	O25457	Uncharacterized protein	HP_0762	0.073	1	1	0	996024	209156	716179	325827	1.59607e+06	155124	64305.9	47719.8	49358.4	73014.8	77405.5	88454.4	92087.6	93279.2	115998	46631.5	55910.8	58044.4	71931.4	80567.9	81447.6	90255.7	71796.9	108111	129428	111311	147141	94514.1	102912	97927.9	116626	92182.4	107809	85585.6	97659.2	87772.9	104440	105479	113080	92087.6	95328.1	122440
High	O25414	Uncharacterized protein	HP_0710	0	36	35	5	1.69389e+06	71449	1.51031e+06	55564.9	1.60288e+06	15692.4	5.25381e+08	3.51618e+08	4.04115e+08	5.11917e+08	5.1222e+08	5.57771e+08	6.56007e+08	6.53146e+08	6.20927e+08	3.60975e+08	3.32248e+08	3.59055e+08	4.20268e+08	4.21127e+08	4.04361e+08	4.78248e+08	4.54696e+08	4.76226e+08	6.0583e+08	6.06583e+08	5.52505e+08	3.56261e+08	3.48774e+08	3.42036e+08	3.31126e+08	3.14523e+08	3.06384e+08	6.99236e+08	7.1959e+08	7.18627e+08	7.32247e+08	6.97994e+08	7.13057e+08	6.56007e+08	6.67492e+08	6.55411e+08
High	O25253	ATP-dependent protease subunit HslV (EC 3.4.25.2)	hslV HP_0515	0	3	3	0	850162	140226	1.46558e+06	832818	1.62647e+06	579500	702659	415420	471881	530181	623668	650857	1.13816e+06	1.12047e+06	1.0666e+06	959185	916987	1.03266e+06	821857	812071	855715	15015.3	18386.6	18414.8	898381	895438	885221	1.32739e+06	1.24877e+06	1.18114e+06	699165	741204	703026	935179	850162	839134	758371	849863	832059	1.13816e+06	1.14508e+06	1.12584e+06
High	O24944	Uncharacterized protein	HP_0130	0	15	15	0	810231	167942	1.37879e+06	430025	1.66247e+06	1.31627e+06	3.14657e+08	2.00426e+08	2.28482e+08	3.26774e+08	3.26688e+08	3.46418e+08	3.97239e+08	3.70635e+08	3.64061e+08	1.7231e+08	1.52149e+08	1.71699e+08	2.07138e+08	2.0217e+08	1.99611e+08	3.87821e+08	3.71499e+08	3.78854e+08	4.2208e+08	3.74795e+08	3.67199e+08	1.95372e+08	1.94638e+08	1.77981e+08	1.86279e+08	1.73685e+08	1.66446e+08	4.18782e+08	4.10175e+08	4.06304e+08	4.67418e+08	4.45173e+08	4.42862e+08	3.97239e+08	3.78776e+08	3.8428e+08
High	P56418	Aconitate hydratase B (ACN) (Aconitase) (EC 4.2.1.3) ((2R,3S)-2-methylisocitrate dehydratase) ((2S,3R)-3-hydroxybutane-1,2,3-tricarboxylate dehydratase) (2-methyl-cis-aconitate hydratase) (EC 4.2.1.99) (Iron-responsive protein-like) (IRP-like) (RNA-binding protein)	acnB HP_0779	0	2	2	0	930677	28660.4	1.06545e+06	264015	1.73874e+06	499151	663494	454762	543858	650509	688999	819886	795440	855609	908770	577219	489524	504862	670262	785824	770576	540197	518949	599213	596262	626288	632505	939813	1.05209e+06	883920	962294	737835	751551	883053	930677	967129	930488	938888	1.04815e+06	795440	874402	959239
High	O25772	Outer membrane protein (Omp26)	HP_1157	0	4	4	0	1.78981e+06	184521	1.90163e+06	782165	1.76758e+06	531405	1.38815e+06	829971	951173	1.5987e+06	1.54062e+06	1.66422e+06	1.86908e+06	1.75134e+06	1.64261e+06	830230	735324	819327	1.11578e+06	967535	1.06463e+06	2.59644e+06	2.44426e+06	2.53022e+06	2.50962e+06	2.32876e+06	2.04361e+06	774577	696844	702047	871147	741317	764019	1.8475e+06	1.69855e+06	1.69145e+06	2.28678e+06	2.09938e+06	2.12754e+06	1.86908e+06	1.78981e+06	1.73383e+06
High	O25271	Cag pathogenicity island protein (Cag17)	HP_0538	0	5	5	0	2.46852e+06	76607.2	1.90371e+06	49144.9	1.79817e+06	144090	1.83177e+06	1.26756e+06	1.38816e+06	1.81256e+06	1.73701e+06	1.87971e+06	2.75356e+06	2.53244e+06	2.36194e+06	975772	909229	924403	1.10032e+06	994563	1.0658e+06	1.349e+06	1.39972e+06	1.33577e+06	1.58577e+06	1.55932e+06	1.47492e+06	811314	807353	792145	893462	865694	910572	2.43792e+06	2.59409e+06	2.46852e+06	2.59269e+06	2.36699e+06	2.40303e+06	2.75356e+06	2.58807e+06	2.49312e+06
High	O25256	Beta-lactamase (EC 3.5.2.6)	HP_0519	0	4	4	0	1.64409e+06	47333.6	1.49091e+06	390469	1.95032e+06	21161.7	1.26508e+06	745306	839072	1.02814e+06	1.13936e+06	1.19352e+06	1.22014e+06	1.23606e+06	1.13314e+06	697584	668680	725956	624675	627327	656176	921417	903633	929035	787757	522476	688124	271137	166927	248853	299043	289384	251464	1.68371e+06	1.52528e+06	1.4921e+06	1.47066e+06	1.55259e+06	1.5258e+06	1.22014e+06	1.26321e+06	1.19607e+06
High	O25349	Quinone-reactive Ni/Fe hydrogenase, large subunit (HydB)	HP_0632	0	5	5	0	525447	283394	1.35074e+06	334731	1.95735e+06	381151	285094	225615	283685	367342	365082	461644	1.14874e+06	1.04349e+06	1.03475e+06	390775	434262	913301	989807	1.08147e+06	936095	1.1309e+06	985409	978428	1.89855e+06	1.61422e+06	1.60548e+06	813752	810907	734002	1.08707e+06	1.19969e+06	1.0774e+06	379436	461724	504470	525447	497492	590168	1.14874e+06	1.06641e+06	1.09222e+06
Low	O25040	Site-specific DNA-methyltransferase (adenine-specific) (EC 2.1.1.72)	HP_0260	0.057	1	1	0	1.7009e+06	324982	2.26169e+06	472824	2.14644e+06	79690.2	1.74557e+06	779784	934264	1.55837e+06	1.83382e+06	1.85362e+06	1.64087e+06	1752563	1611405	716146	693571	761974	1.26829e+06	1.22981e+06	1.33328e+06	1.78029e+06	1.93213e+06	1.96612e+06	1.96807e+06	1.72928e+06	1.79618e+06	1120193	1.09311e+06	1.00764e+06	942448	885329	865918	2.3232e+06	1.59584e+06	1.66138e+06	2.22909e+06	2.49891e+06	2.36968e+06	1.64087e+06	1.79106e+06	1.7009e+06
High	O25573	Iron-regulated outer membrane protein (FrpB)	HP_0915	0.011	1	1	0	390880	78353.5	1.75347e+06	433366	2.19665e+06	686883	216552	141071	170562	312691	352608	378911	390880	376233	426385	850400	805638	914412	1.16755e+06	1.27725e+06	1.3553e+06	891447	912209	818607	686310	623146	642819	1.14401e+06	1.05566e+06	1.08784e+06	1.05961e+06	1.00921e+06	817157	288211	288704	303307	447273	480493	484402	390880	384497	450065
High	Q48255	3-dehydroquinate dehydratase (3-dehydroquinase) (EC 4.2.1.10) (Type II DHQase)	aroQ HP_1038	0	2	2	0	1.52143e+06	156659	2.89618e+06	172725	2.23158e+06	1.01959e+06	1.19553e+06	743426	752188	859798	893680	1.1107e+06	1.59169e+06	1.64652e+06	1.46357e+06	1.36971e+06	1.32359e+06	1.29596e+06	1543830	2.21217e+06	1.71813e+06				1.11716e+06	1.01605e+06	1.03264e+06	1.94341e+06	2.24937e+06	1.68514e+06	1.23719e+06	975553	964577	1.59115e+06	1.52143e+06	1.3376e+06	1.22986e+06	1.2178e+06	1.41993e+06	1.59169e+06	1.68269e+06	1.54485e+06
High	O25426	Uncharacterized protein	HP_0726	0	9	9	0	2.56617e+06	247192	1.49021e+06	286932	2.28833e+06	182766	4.9203e+06	2.93548e+06	3.39251e+06	4.88807e+06	5.64864e+06	5.97211e+06	5.50943e+06	5.09352e+06	5.0946e+06	3.8787e+06	3.89916e+06	4.10838e+06	4.76788e+06	4.9797e+06	4.64699e+06	1.06238e+07	1.20382e+07	1.1586e+07	1.89742e+07	1.87099e+07	1.804e+07	4.65585e+06	4.17257e+06	4.17909e+06	5.13576e+06	5.32335e+06	4.61448e+06	6.54849e+06	6.0075e+06	6.03282e+06	6.9919e+06	7.69732e+06	7.63477e+06	5.50943e+06	5.2054e+06	5.37753e+06
High	O26088	OstA-like_N domain-containing protein	HP_1568	0	5	5	0	2.53819e+06	667059	2.57088e+06	1.24978e+06	2.33833e+06	201467	1.71607e+06	1.89809e+06	1.34063e+06	1.55778e+06	1.86264e+06	3.15314e+06	3596424	3.85643e+06	3.66623e+06	677181	609997	682156	1.42974e+06	1.44928e+06	1.44865e+06	3.24821e+06	3.20197e+06	3.15201e+06	2.06513e+06	2.27236e+06	2.02043e+06	1.21621e+06	1.19083e+06	1.14987e+06	939577	888843	837984	2.28394e+06	3.88446e+06	2.38401e+06	2.22825e+06	2.53819e+06	4.03099e+06	3596424	3.94113e+06	3.86983e+06
High	O25697	Uncharacterized protein	HP_1057	0	4	4	0	2.59925e+06	137633	1.9368e+06	532988	2.34056e+06	102994	2.96659e+06	1.87342e+06	1.93451e+06	3.21723e+06	3.69486e+06	4.1005e+06	4.83368e+06	5.10443e+06	5.24338e+06	1.59609e+06	1.4683e+06	1.67474e+06	2.2212e+06	2.2887e+06	2.39151e+06	3.55124e+06	3.5252e+06	3.6084e+06	3.66521e+06	3.54599e+06	3.81858e+06	2.79284e+06	2.76349e+06	2.56712e+06	2.67943e+06	2.5641e+06	2.73918e+06	3.94827e+06	3.83398e+06	3.44009e+06	4.60193e+06	5.03492e+06	5.24211e+06	4.83368e+06	5.21655e+06	5.53457e+06
Low	O25099	Cell division topological specificity factor	minE HP_0332	0.08	1	1	0	2.5207e+06	210751	2.23519e+06	337440	2.38629e+06	87621.3	1.70105e+06	958374	1.21226e+06	1726194	1.84981e+06	2.00423e+06	2563813	2.65999e+06	2.51475e+06	1013484	923395	1.07674e+06	1.26069e+06	1.26004e+06	1.22506e+06	2.00989e+06	2.30308e+06	2.09441e+06	2.01955e+06	3078585	1.90481e+06	1.24278e+06	1114086	1.35116e+06	1056753	1.1808e+06	1.0943e+06	2.26395e+06	1.96132e+06	2.15574e+06	2.46915e+06	2.5207e+06	2.56222e+06	2563813	2.71842e+06	2.65441e+06
High	O25749	Uncharacterized protein	HP_1124	0	11	11	0	788919	186864	1.1908e+06	1.05371e+06	2.47615e+06	933536	9.00747e+06	6.53317e+06	7.19159e+06	8.60059e+06	8.4129e+06	8.68087e+06	1.20953e+07	1.09751e+07	1.09313e+07	5.57577e+06	5.17667e+06	5.38852e+06	6.92722e+06	7.28006e+06	6.93235e+06	1.06849e+07	9.99349e+06	1.05882e+07	1.208e+07	1.11031e+07	1.14698e+07	4.53234e+06	4.44386e+06	4.26615e+06	5.72673e+06	5.34088e+06	5.32934e+06	1.19882e+07	1.33702e+07	1.27886e+07	1.23023e+07	1.14641e+07	1.10977e+07	1.20953e+07	1.12162e+07	1.15384e+07
High	O25623	Nickel-cobalt-cadmium resistance protein (NccB)	HP_0970	0	7	7	0	3.23491e+06	38519.9	2.45751e+06	369894	2.48631e+06	305699	2.11133e+06	1.67985e+06	1.82766e+06	2.26154e+06	2.39314e+06	2.51522e+06	3.08939e+06	3.09389e+06	3.16088e+06	883188	831421	877112	1.38079e+06	1.46766e+06	1.51585e+06	1.822e+06	1.72666e+06	1.82832e+06	2.00256e+06	2.14213e+06	2.04355e+06	1.32781e+06	1.32467e+06	1.23487e+06	880602	746335	988515	2.81e+06	3.43784e+06	3.25008e+06	3.23491e+06	3.26109e+06	3.21546e+06	3.08939e+06	3.16184e+06	3.33643e+06
High	P66928	Thioredoxin (Trx)	trxA HP_0824	0	4	4	0	1.87394e+06	218905	2.46487e+06	718011	2.68995e+06	89453.5	1.19915e+06	814566	913692	1.44889e+06	1.37518e+06	1.44365e+06	2.16056e+06	2.08494e+06	2.06349e+06	1.23966e+06	1.16129e+06	1.17356e+06	1.54058e+06	1.573e+06	1.45996e+06	868472	779713	820367	2.59133e+06	2.18748e+06	2.11612e+06	1.34632e+06	1.42714e+06	1.30124e+06	1.32116e+06	1.25187e+06	1.11434e+06	1.59596e+06	1.66702e+06	1.6248e+06	2.07249e+06	1.87394e+06	1.84557e+06	2.16056e+06	2.13073e+06	2.17809e+06
High	O25038	Conserved hypothetical secreted protein	HP_0257	0	3	3	0	3.13728e+06	300049	2.36406e+06	269878	2.85335e+06	268172	2.0839e+06	1.48726e+06	1.75201e+06	2.42202e+06	2.83743e+06	2.91129e+06	2.91222e+06	3.06985e+06	3.12432e+06	966316	932257	1.0004e+06	1.26023e+06	1.33269e+06	1.35133e+06	1.7875e+06	2.00785e+06	1.95923e+06	2.4225e+06	2.95962e+06	2.34041e+06	1.64805e+06	1.68007e+06	1.64631e+06	1.23225e+06	1.18891e+06	1.19489e+06	2.77349e+06	3.0437e+06	3.11556e+06	3.46446e+06	3.86652e+06	3.72181e+06	2.91222e+06	3.13728e+06	3.29783e+06
High	O25509	Uncharacterized protein	HP_0838	0	9	9	0	2.42547e+06	265503	2.05665e+06	812790	2.87344e+06	385479	4.97576e+06	3.28095e+06	3.69061e+06	5.64086e+06	5.86397e+06	6.41144e+06	5.94403e+06	5.77121e+06	5.53946e+06	4.8714e+06	4.65851e+06	4.88626e+06	6.92124e+06	6.81431e+06	6.8658e+06	9.75839e+06	9.81349e+06	1.0245e+07	1.18138e+07	1.12812e+07	1.13119e+07	5.61474e+06	5.44206e+06	5.4526e+06	4.65697e+06	4.51781e+06	4.42762e+06	6.62231e+06	6.71451e+06	6.56292e+06	8.06869e+06	7.99074e+06	8.19641e+06	5.94403e+06	5.89797e+06	5.8471e+06
High	P56110	Glucose-6-phosphate 1-dehydrogenase (G6PD) (EC 1.1.1.49)	zwf HP_1101	0.007	1	1	0	3.4437e+06	323628	2.79957e+06	273869	2.99592e+06	357450	2.58747e+06	1.5751e+06	1.9535e+06	2.79795e+06	3.00767e+06	3.23218e+06	3.38416e+06	3.38612e+06	3.16844e+06	1.64413e+06	1.54467e+06	1.68506e+06	1.5491e+06	1.5782e+06	1.66639e+06	1.87959e+06	1.97439e+06	2.07791e+06	2.13206e+06	2.17098e+06	2.17253e+06	1.56028e+06	1.53583e+06	1.43237e+06	1.51916e+06	1.52986e+06	1.46711e+06	3.4437e+06	3.22347e+06	3.47386e+06	4.00219e+06	4.09851e+06	4.13204e+06	3.38416e+06	3.46049e+06	3.3444e+06
Medium	O25443	tRNA (guanine-N(7)-)-methyltransferase (EC 2.1.1.33) (tRNA (guanine(46)-N(7))-methyltransferase) (tRNA(m7G46)-methyltransferase)	trmB HP_0747	0.042	1	1	0	5.02925e+06	248011	3.81411e+06	793150	3.38906e+06	547845	4.83022e+06	2.02913e+06	2.82816e+06	2.91677e+06	3.75953e+06	4.02606e+06	4.44112e+06	4666924	4.31663e+06	1.31265e+06	1283258	1.51334e+06	2.13432e+06	2.15013e+06	2.22206e+06	3.40095e+06	3.53077e+06	3.52269e+06	3.65069e+06	3247598	3.2252e+06	1.95231e+06	1.7258e+06	1.63944e+06	1.22098e+06	1.13454e+06	1135889	6.4286e+06	4.15265e+06	5.02925e+06	4.17215e+06	5.12306e+06	5.14694e+06	4.44112e+06	4.76943e+06	4.55635e+06
Low	O26007	Type IIS restriction enzyme M protein (Mod)	HP_1472	0.071	1	1	0	4.97063e+06	745899	4.13048e+06	780001	3.57471e+06	960367	4790340	2.83054e+06	3.27012e+06	3.28495e+06	3662340	3888147	3989794	3922665	3.76683e+06	2.11991e+06	2.13831e+06	2.30433e+06	2264112	2.36877e+06	2.31246e+06	1.9647e+06	2.00307e+06	2.02883e+06	1.59054e+06	1.4829e+06	1.47819e+06	1.92508e+06	1.82048e+06	1.72599e+06	1.8047e+06	1.83111e+06	1.72845e+06	6.37553e+06	5.79273e+06	5.81517e+06	4.69879e+06	4.99061e+06	4.97063e+06	3989794	4.00883e+06	3.97602e+06
High	P55990	NADP-specific glutamate dehydrogenase (NADP-GDH) (EC 1.4.1.4)	gdhA HP_0380	0	12	12	0	2.50541e+06	135344	3.05858e+06	1.40866e+06	3.59965e+06	1.25309e+06	1.87573e+06	1.04894e+06	1.26687e+06	1.6689e+06	1.8967e+06	1.9598e+06	2.56512e+06	2.56612e+06	2.05545e+06	1.76164e+06	1.59445e+06	1.80584e+06	1.63861e+06	1.80778e+06	1.71236e+06	236072	216737	236062	2.10335e+06	1.92778e+06	1.69041e+06	2.7829e+06	2.69947e+06	2.56153e+06	1.77313e+06	1.42391e+06	1.55591e+06	2.49643e+06	2.14667e+06	2.25285e+06	2.3872e+06	2.58461e+06	2.50541e+06	2.56512e+06	2.62248e+06	2.1696e+06
High	O25713	Uncharacterized protein	HP_1081	0	4	4	0	4.38318e+06	222272	3.22636e+06	144239	3.88839e+06	72726.9	277383	181063	245836	360468	385502	408227	482691	444905	481071	329852	310092	351384	413858	398558	436870	629126	653872	679755	859745	812872	818188	376913	360591	549443	438686	467960	419435	369172	370548	437163	515614	525318	521879	482691	454677	507788
High	O25735	Outer membrane protein (Omp23)	HP_1107	0	7	7	0	2.0645e+06	294876	3.24754e+06	504532	3.95344e+06	604142	1.33766e+06	979308	1.05133e+06	1.79808e+06	1.8471e+06	2.00981e+06	2.0645e+06	1.94517e+06	1.99712e+06	1.33418e+06	1.23128e+06	1.35663e+06	1.74244e+06	1.96044e+06	1.81814e+06	2.96366e+06	2.81935e+06	2.91201e+06	4.60743e+06	4.65298e+06	4.04258e+06	1.78846e+06	1.94681e+06	2.37273e+06	2.28588e+06	1.67688e+06	1.70883e+06	1.78031e+06	2.00417e+06	1.86956e+06	2.57198e+06	2.51701e+06	2.56935e+06	2.0645e+06	1.9879e+06	2.10803e+06
High	O25067	Aliphatic amidase (EC 3.5.1.4) (Acylamide amidohydrolase)	amiE HP_0294	0	11	11	0	5.07389e+06	389452	7.0591e+06	206133	4.33496e+06	1.81104e+06	4.14647e+06	2.43418e+06	2.85327e+06	3.90283e+06	4.072e+06	4.34801e+06	4.6046e+06	4.59568e+06	4.05787e+06	3.50398e+06	3.34968e+06	3.67826e+06	3.88299e+06	3.86322e+06	3.77231e+06				2.57051e+06	2.52193e+06	2.34084e+06	3.91477e+06	3.65413e+06	3.50128e+06	2.01028e+06	1.99501e+06	1.87374e+06	5.5186e+06	4.98159e+06	5.07389e+06	5.58261e+06	5.54885e+06	5.55852e+06	4.6046e+06	4.69662e+06	4.28322e+06
Low	O25624	Uncharacterized protein	HP_0971	0.073	1	1	0	4.17171e+06	244288	4.98013e+06	968365	4.61681e+06	511964	45395	34134.7	22683.9	24991.7	25979	35854.8	40215.5	52109.2	52648.7	59429.7	53684.4	52665.7	49524.8	41505.3	44271.8	3649.56	3859.02	4297.52	38053.9	32188.6	43491.8	69420.8	63635.7	73834.2	51197.3	54109.3	52861.3	60416.9	69857.2	40338.2	35748.1	35401.2	45836.9	40215.5	53253.7	55572.6
High	O25069	Dipeptide ABC transporter, periplasmic dipeptide-binding protein (DppA)	HP_0298	0	11	11	0	3.95871e+06	469949	4.2058e+06	1.21389e+06	4.76789e+06	660386	2.87553e+06	1.93437e+06	2.45432e+06	2.01958e+06	2.23702e+06	2.37207e+06	3.94347e+06	4.00232e+06	3.87246e+06	1.68196e+06	1.64577e+06	1.67795e+06	2.26306e+06	2.37093e+06	2.42495e+06	4.39382e+06	4.60123e+06	4.64214e+06	5.05874e+06	4.91854e+06	4.75006e+06	1.99299e+06	2.0874e+06	2.04816e+06	2.0516e+06	2.21914e+06	2.06087e+06	3.82708e+06	3.95871e+06	4.36445e+06	2.88881e+06	3.04836e+06	3.03246e+06	3.94347e+06	4.09023e+06	4.08752e+06
High	O25219	Molybdenum ABC transporter, periplasmic molybdate-binding protein (ModA)	HP_0473	0	6	6	0	4.24685e+06	258895	5.26243e+06	190997	5.13841e+06	555706	3.33811e+06	2.07516e+06	2.38333e+06	3.37809e+06	3.49907e+06	3.58418e+06	4.25463e+06	4.10457e+06	3.96871e+06	2.6486e+06	2.2933e+06	2.72536e+06	2.59918e+06	2.73929e+06	2.79827e+06	3.89491e+06	3.83911e+06	4.01444e+06	5.35176e+06	5.32761e+06	4.96617e+06	2.79509e+06	2.61682e+06	2.38955e+06	2.25106e+06	2.08023e+06	2.04218e+06	4.44273e+06	4.24685e+06	4.23822e+06	4.83202e+06	4.76813e+06	4.58203e+06	4.25463e+06	4.19473e+06	4.18911e+06
Low	O25800	Uncharacterized protein	HP_1188	0.068	1	1	0	6.46542e+06	763114	5.28044e+06	321858	5.29587e+06	111094	97131.1	59341.6	66267.7	99241.6	201835	106865	112545	119825	108924	51009.8		122529	169495	85626.4	176347	194731	107265	208953	165835	142103	146072	85677	108279	150799	57550.5	95026.2	124209	129273	121443	117842	141955	275037	136617	112545	122457	114973
High	O25995	Uncharacterized protein	HP_1457	0	12	12	0	5.03492e+06	613437	4.05993e+06	668411	5.3626e+06	691810	1.46385e+08	1.01263e+08	1.132e+08	1.32038e+08	1.35986e+08	1.43058e+08	1.88882e+08	1.76534e+08	1.86092e+08	9.68578e+07	8.39393e+07	9.76544e+07	9.40052e+07	9.86789e+07	9.65966e+07	1.05041e+08	1.05637e+08	1.07527e+08	1.19695e+08	1.2043e+08	1.09456e+08	8.52927e+07	8.99097e+07	8.54948e+07	8.11762e+07	8.29749e+07	8.12638e+07	1.94826e+08	2.07235e+08	2.013e+08	1.88867e+08	1.85306e+08	1.82886e+08	1.88882e+08	1.80412e+08	1.96426e+08
High	O25648	Uncharacterized protein	HP_1002	0	20	20	0	1.9843e+06	230089	2.5646e+06	1.84218e+06	5.41054e+06	1.49872e+06	7.72799e+07	5.00196e+07	5.86908e+07	7.31382e+07	7.57875e+07	7.98056e+07	1.07571e+08	1.05323e+08	1.03147e+08	4.54857e+07	4.00257e+07	4.34065e+07	5.22132e+07	5.25825e+07	5.06709e+07	8.8432e+07	8.76828e+07	8.52704e+07	9.62061e+07	9.71179e+07	8.80817e+07	5.0315e+07	4.90121e+07	4.74329e+07	4.86219e+07	4.56369e+07	4.40473e+07	1.02853e+08	1.02366e+08	1.04368e+08	1.04617e+08	1.03275e+08	1.02024e+08	1.07571e+08	1.07637e+08	1.08875e+08
High	O26022	Lipase-like protein	HP_1489	0	15	15	0	5.82038e+06	391807	7.75891e+06	2.82248e+06	5.42381e+06	1.72979e+06	4.03674e+06	2.46372e+06	2.87035e+06	3.98166e+06	4.45528e+06	4.70562e+06	5.82038e+06	5.76681e+06	5.45769e+06	3.28772e+06	3.16729e+06	3.62015e+06	4.2716e+06	4.37393e+06	4.53613e+06	9.8193e+06	9.86284e+06	9.09982e+06	7.50661e+06	7.29035e+06	7.40562e+06	2.28359e+06	2.16264e+06	2.40281e+06	2.28717e+06	2.42582e+06	2.62232e+06	5.37255e+06	5.04203e+06	5.10428e+06	5.69537e+06	6.07114e+06	6.01569e+06	5.82038e+06	5.89347e+06	5.76079e+06
High	O25884	YtkA domain-containing protein	HP_1326	0	3	3	0	3.35052e+06	274371	5.97742e+06	203022	5.89529e+06	1.20241e+06	2.40852e+06	1.49791e+06	1.87651e+06	2.23711e+06	2.82262e+06	3.23544e+06	3.35052e+06	3.98987e+06	2.86575e+06	2.83328e+06	2.35237e+06	3.11123e+06	3.43002e+06	3.16558e+06	3.47558e+06	4.42421e+06	4.5411e+06	4.2692e+06	3.15511e+06	3.5462e+06	2.82848e+06	3.58113e+06	2.67942e+06	3.02034e+06	2.77083e+06	3.0512e+06	2.34393e+06	3.20553e+06	3.06549e+06	3.33695e+06	3.19997e+06	3.84635e+06	4.13621e+06	3.35052e+06	4.0775e+06	3.0249e+06
High	O25572	Uncharacterized protein	HP_0914	0	6	6	0	4.45114e+06	414480	5.97587e+06	853515	5.91366e+06	607485	592765	260567	480265	767781	752742	885166	651388	636779	696841	607665	445066	487082	633776	671287	718411	2.39884e+06	2.41235e+06	2.46343e+06	3.51652e+06	3.43306e+06	3.23854e+06	935077	792004	820864	1.19714e+06	1.07522e+06	1.07029e+06	788919	533254	854043	1.09823e+06	1.02575e+06	1.1316e+06	651388	650765	735541
High	O25507	Uncharacterized protein	HP_0836	0.01	1	1	0	6.85142e+06	183620	5.71341e+06	514616	6.14865e+06	612844	1.38977e+06	239097	333380	980655	1.06877e+06	1.28534e+06	1.71873e+06	1.62918e+06	1.57452e+06	1.22866e+06	922470	685843	1.21032e+06	1.14161e+06	1.14222e+06	696894	674724	716972	1148336	1.00623e+06	1.05491e+06	919786	800000	708229	539332	504183	879331	1.84967e+06	489316	592842	1.40273e+06	1.45639e+06	1.64319e+06	1.71873e+06	1.66497e+06	1.66196e+06
High	O24958	Cbb3-type cytochrome c oxidase subunit CcoP (Cbb3-Cox subunit CcoP) (C-type cytochrome CcoP) (Cyt c(P)) (Cytochrome c oxidase subunit III)	ccoP HP_0147	0	4	4	0	2.38076e+06	407780	5.53581e+06	3.34097e+06	6.16674e+06	2.18921e+06	1.81975e+06	847216	1.11958e+06	1.61511e+06	1.74711e+06	1.96162e+06	2.98227e+06	2.98835e+06	2.80062e+06	2.76502e+06	2.54345e+06	3.17191e+06	6.84601e+06	6.88871e+06	7.19215e+06	3.38566e+06	3.52184e+06	3.56259e+06	1.98637e+06	1.86632e+06	1.75284e+06	4.1117e+06	3.66694e+06	3.51147e+06	2.89841e+06	2.71651e+06	2.82846e+06	2.42193e+06	1.73384e+06	1.99093e+06	2.31026e+06	2.38076e+06	2.50774e+06	2.98227e+06	3.05399e+06	2.95615e+06
High	O25786	Glutamine ABC transporter, periplasmic glutamine-binding protein (GlnH)	HP_1172	0	10	10	0	5.52761e+06	237599	5.75593e+06	603997	6.31962e+06	863149	4.08115e+06	2.63559e+06	3.11396e+06	3.63174e+06	4.05641e+06	4.51913e+06	5.73845e+06	5.88745e+06	5.6623e+06	3.14262e+06	2.91374e+06	3.20767e+06	3.11699e+06	3.24479e+06	3.25125e+06	3.45882e+06	3.62282e+06	3.62095e+06	4.2106e+06	4.52299e+06	3.97338e+06	3.52273e+06	3.51059e+06	3.40587e+06	2.95304e+06	2.9146e+06	2.73159e+06	5.43165e+06	5.39378e+06	5.53748e+06	5.19485e+06	5.52761e+06	5.77727e+06	5.73845e+06	6.01677e+06	5.97676e+06
High	O25474	Outer-membrane lipoprotein carrier protein	lolA HP_0785	0	5	5	0	7.18308e+06	1.23691e+06	6.77071e+06	450000	6.70091e+06	186496	4.48583e+06	2.50694e+06	3.35421e+06	4.86698e+06	5.27128e+06	5.89728e+06	8.44816e+06	8.82143e+06	8.504e+06	2.87712e+06	2.75021e+06	2.97989e+06	3.48953e+06	3.81685e+06	3.80197e+06	5.16743e+06	5.03193e+06	5.10649e+06	5.97791e+06	5.5705e+06	5.72488e+06	3.56161e+06	3.43735e+06	3.68526e+06	3.00459e+06	2.76496e+06	3.10889e+06	5.97025e+06	5.13049e+06	5.96471e+06	6.96173e+06	7.18308e+06	7.53912e+06	8.44816e+06	9.01519e+06	8.97628e+06
High	O25163	Biotin sulfoxide reductase (BisC)	HP_0407	0	19	19	0	4.3486e+06	315887	6.34382e+06	2.77448e+06	7.20395e+06	3.13433e+06	3.2829e+06	1.94114e+06	2.34808e+06	3.17164e+06	3.60699e+06	3.89342e+06	4.3486e+06	4.26212e+06	4.09566e+06	2.8272e+06	2.63528e+06	2.99888e+06	3.55744e+06	3.69421e+06	3.45209e+06	8.80067e+06	9.11356e+06	8.85455e+06	1.07237e+07	1.02095e+07	9.90984e+06	2.30963e+06	2.24863e+06	2.15317e+06	3.4836e+06	3.222e+06	3.104e+06	4.36926e+06	3.97256e+06	4.17552e+06	4.53672e+06	4.91518e+06	4.97736e+06	4.3486e+06	4.35573e+06	4.32311e+06
Low	O24985	Uncharacterized protein	HP_0185	0.057	1	1	0	1.18439e+07	149227	9.61837e+06	369189	7.85082e+06	161311				22673.5	26652.9	33684.1	76144.5	83609.3	80247	12267.3	14628.9		31673.5	30527.4	36143.5				121013	115084	106957	36883.2	35617.4	34330	39434.2	36055.1	31825.9				32432.2	36319.5	43061.9	76144.5	85445.8	84703.6
High	O26003	Uncharacterized protein	HP_1467	0	3	3	0	1.40742e+07	1.0778e+06	8.77225e+06	205404	8.12238e+06	635873	146077	100349	91728.2	177816	172233	215541	182096	182796	153464	175590	112344	119944	168490	129777	171684	419805	334718	381263	614176	496838	586244	200130	214674	183586	257359	222199	224043	194416	205366	163118	254348	234700	275549	182096	186811	161987
High	P56149	Aspartate ammonia-lyase (Aspartase) (EC 4.3.1.1)	aspA HP_0649	0	12	12	0	1.68141e+06	1.20332e+06	8.22327e+06	3.98097e+06	8.16858e+06	2.65675e+06	629557	858480	525372	1.66791e+06	1.12363e+06	1.31524e+06	2.88477e+06	3.78339e+06	3.57836e+06	4.60373e+06	4.39327e+06	4.02927e+06	4.61138e+06	4.66108e+06	4.54946e+06	208843	225661	201819	5.54515e+06	5.788e+06	5.06457e+06	6.54556e+06	6.32279e+06	6.149e+06	3.8558e+06	3.5314e+06	3.53079e+06	837887	1.75689e+06	934256	2.38578e+06	1.53115e+06	1.68141e+06	2.88477e+06	3.86649e+06	3.77708e+06
High	O25395	Iron(III) dicitrate transport protein (FecA)	HP_0686	0	6	6	0	3.86596e+06	549754	4.1419e+06	4.8136e+06	8.4672e+06	4.89695e+06	323463	157912	248027	349564	341564	355168	255571	382101	384709	445755	410258	463830	500621	522843	491189	870582	849583	948462	1.53688e+06	1.60411e+06	1.48921e+06	371324	438628	471131	463880	489592	463651	430501	323169	441061	500016	465444	454048	255571	390494	406074
High	O25504	Uncharacterized protein	HP_0833	0	2	2	0	9.78801e+06	1.13721e+06	9.33267e+06	150693	9.6338e+06	666184	91438.5	48565.3	85870.3	139486	174809	175398	184202	188156	171094	56699.8	58066.7	62592.6	76550.6	110016	116275	65395.1	74828.8	76018.2	128197	134621	171176	107600	103345	70492.9	54746.1	77556	80353.4	121697	99389.6	152701	199521	238209	224230	184202	192288	180596
High	O25771	Outer membrane protein (Omp25)	HP_1156	0	19	19	0	1.12011e+07	1.2104e+06	9.76198e+06	1.60567e+06	9.96846e+06	947537	6.68323e+06	3.93866e+06	5.63385e+06	7.6512e+06	8.78435e+06	9.1219e+06	1.10062e+07	1.10397e+07	1.06118e+07	4.74749e+06	4.79723e+06	4.94231e+06	5.39518e+06	5.74269e+06	5.12863e+06	9.69264e+06	9.50836e+06	9.78056e+06	8.7771e+06	9.80355e+06	8.60879e+06	4.2368e+06	4.21393e+06	4.03603e+06	4.68525e+06	4.43742e+06	4.37525e+06	8.8948e+06	8.06052e+06	1.00185e+07	1.09443e+07	1.19703e+07	1.16615e+07	1.10062e+07	1.12822e+07	1.12011e+07
High	O24863	Uncharacterized protein	HP_0018	0	16	16	0	4.82897e+06	737836	1.01298e+07	1.72437e+06	1.0141e+07	1.21593e+06	3.29131e+06	2.1862e+06	2.54833e+06	3.08101e+06	3.26645e+06	3.68239e+06	3.5473e+06	3.73621e+06	3.39505e+06	2.96165e+06	2.77898e+06	2.94784e+06	3.2166e+06	3.36877e+06	3.51789e+06	5.58689e+06	5.69404e+06	5.75935e+06	5.29527e+06	5.09504e+06	4.79766e+06	2.66944e+06	2.65236e+06	2.90146e+06	3.14696e+06	3.30842e+06	2.83932e+06	4.38044e+06	4.47409e+06	4.53163e+06	4.40708e+06	4.45114e+06	4.70758e+06	3.5473e+06	3.81828e+06	3.5836e+06
High	O25234	Neuraminyllactose-binding hemagglutinin (Flagellar sheath adhesin) (N-acetylneuraminyllactose-binding fibrillar hemagglutinin receptor-binding subunit)	HP_0492	0	8	8	0	1.04231e+07	1.77206e+06	9.26671e+06	2.00697e+06	1.07623e+07	1.15143e+06	6.64971e+06	3.88522e+06	5.66264e+06	7.28684e+06	6.87992e+06	8.42181e+06	1.32107e+07	1.18844e+07	1.24489e+07	3.73326e+06	3.7996e+06	4.17698e+06	4.90824e+06	5.25082e+06	5.18799e+06	9.28718e+06	9.42842e+06	9.70603e+06	7.70715e+06	8.22811e+06	7.81272e+06	5.61973e+06	5.4809e+06	5.11725e+06	5.224e+06	5.51851e+06	5.43832e+06	8.85019e+06	7.95115e+06	1.00697e+07	1.04231e+07	9.37516e+06	1.07665e+07	1.32107e+07	1.21454e+07	1.31403e+07
High	O25137	Uncharacterized protein	HP_0373	0	13	12	0	6.62231e+06	902384	1.22636e+07	1.57185e+06	1.0781e+07	1.34951e+06	2.96174e+06	1.97185e+06	2.33941e+06	3.27443e+06	3.3552e+06	3.48978e+06	4.38318e+06	4.3169e+06	4.09395e+06	1.65148e+06	1.4607e+06	1.63345e+06	2.01776e+06	1.98962e+06	1.96693e+06	2.3837e+06	2.35682e+06	2.36714e+06	3.33686e+06	3.45063e+06	3.21726e+06	1.91813e+06	1.93557e+06	1.81594e+06	1.81318e+06	1.802e+06	1.68072e+06	3.94182e+06	4.03541e+06	4.16012e+06	4.68375e+06	4.57209e+06	4.46136e+06	4.38318e+06	4.41172e+06	4.32131e+06
High	O26071	Uncharacterized protein	HP_1546	0	3	3	0	6.03282e+06	948143	8.50234e+06	3.42822e+06	1.0927e+07	5.70228e+06	461654	267846	313466	497670	556700	613515	586843	620139	582369	231928	231327	246171	288855	331576	301940	430339	463024	415983	566469	554007	581286	371383	345640	321010	274692	285471	264195	614422	548150	557428	711868	758607	784321	586843	633760	614711
High	P21762	Alkyl hydroperoxide reductase C (EC 1.11.1.26) (26 kDa antigen) (Peroxiredoxin) (Thioredoxin peroxidase)	ahpC tsaA HP_1563	0	7	7	0	2.48013e+06	4.32297e+06	6.01289e+06	3.71211e+06	1.1025e+07	1.84656e+06	708259	407275	518425	1.73387e+06	1.80765e+06	2.0053e+06	1.07716e+07	1.05742e+07	1.0137e+07	3.02407e+06	2.78791e+06	2.9598e+06	5.46395e+06	5.431e+06	5.48794e+06	515897	500125	566606	8.28177e+06	8.70039e+06	7.4032e+06	7.14155e+06	7.01227e+06	6.88106e+06	5.06668e+06	5.2354e+06	4.76544e+06	942631	833494	921902	2.48013e+06	2.46326e+06	2.56359e+06	1.07716e+07	1.08065e+07	1.07e+07
High	O26014	Uncharacterized protein	HP_1479	0.01	1	1	0	1.15213e+07	1.09481e+06	1.11238e+07	1.06322e+06	1.13032e+07	1.76726e+06	51824.8	36369.2	39450.4	71074	71782.5	67996	89936.2	77088.5	79586.8	48131.3	39306.8	61149.3	54526.3	56743.4	60085.9	106268	83884.5	92706.6	109220	101847	96875.5	33162.1	34863.8	36781.3	35038	31935.3	28783.6	68974.4	74430.1	70153.6	101664	97816.8	86926.4	89936.2	78781.7	84006.6
High	O25594	Amino acid ABC transporter, periplasmic binding protein (YckK)	HP_0940	0	10	10	0	1.28749e+07	641420	1.13196e+07	432048	1.21114e+07	519252	8.66294e+06	5.69401e+06	6.75399e+06	8.70969e+06	9.90345e+06	1.00711e+07	1.27563e+07	1.31068e+07	1.24288e+07	6.0949e+06	5.88241e+06	5.80712e+06	6.0345e+06	6.38121e+06	6.51176e+06	8.22929e+06	8.41788e+06	8.17271e+06	1.04997e+07	1.26332e+07	1.07791e+07	6.12722e+06	6.10118e+06	5.85152e+06	5.74214e+06	5.41686e+06	4.77812e+06	1.15296e+07	1.16529e+07	1.20104e+07	1.24584e+07	1.34953e+07	1.28749e+07	1.27563e+07	1.33947e+07	1.31191e+07
High	O25469	Uncharacterized protein	HP_0780	0	3	3	0	1.15384e+07	607626	1.23824e+07	1.29072e+06	1.21843e+07	2.02718e+06	4.00521e+06	2.2373e+06	2.73113e+06	3.96384e+06	4.74462e+06	5.21348e+06	6.4854e+06	6.67181e+06	6.03275e+06	2.38812e+06	2.13966e+06	2.46056e+06	2.88247e+06	2.97674e+06	3.00117e+06	4.01861e+06	4.02575e+06	4.16914e+06	4.72295e+06	4.68033e+06	4.48127e+06	2.82057e+06	2.41659e+06	2.56184e+06	2.42533e+06	2.32631e+06	2.08834e+06	5.33059e+06	4.57866e+06	4.85669e+06	5.66988e+06	6.46542e+06	6.66494e+06	6.4854e+06	6.81835e+06	6.36779e+06
High	O25994	Uncharacterized protein	HP_1455	0	3	3	0	1.70164e+07	741168	1.22241e+07	1.22717e+06	1.22202e+07	749213	6.16192e+06	3.18164e+06	3.85285e+06	4.7653e+06	4.76641e+06	5.3859e+06	7.54558e+06	7.06695e+06	6.48354e+06	3.4026e+06	3.08418e+06	3.49933e+06	3.16176e+06	3.15525e+06	3.27127e+06	4.00844e+06	4.38201e+06	4.25062e+06	5.35275e+06	4.59775e+06	4.48157e+06	4.10074e+06	3.54606e+06	3.08162e+06	2.75972e+06	2.75001e+06	2.75895e+06	8.20098e+06	6.51127e+06	6.85142e+06	6.81628e+06	6.49511e+06	6.88537e+06	7.54558e+06	7.22218e+06	6.8436e+06
High	O25369	Outer membrane protein assembly factor BamA	bamA HP_0655	0	24	24	0	6.02505e+06	561742	8.72416e+06	5.89084e+06	1.27226e+07	4.14167e+06	4.35608e+06	2.65793e+06	3.40255e+06	4.48664e+06	5.20043e+06	5.82636e+06	5.95539e+06	5.89685e+06	5.70805e+06	3.71039e+06	3.57269e+06	3.63229e+06	4.89227e+06	4.98559e+06	4.88128e+06	1.4401e+07	1.495e+07	1.54402e+07	1.72023e+07	1.87702e+07	1.63851e+07	5.31574e+06	5.17558e+06	5.05619e+06	5.97971e+06	5.57188e+06	5.63315e+06	5.79756e+06	5.43949e+06	6.05067e+06	6.4177e+06	7.08654e+06	7.44844e+06	5.95539e+06	6.02637e+06	6.02505e+06
High	P56062	Citrate synthase (EC 2.3.3.16)	gltA HP_0026	0	16	16	0	1.23831e+07	692205	1.93438e+07	1.00093e+07	1.31211e+07	4.44921e+06	8.29871e+06	5.4109e+06	6.07909e+06	8.90999e+06	8.8637e+06	9.86828e+06	1.2167e+07	1.22865e+07	1.17316e+07	1.19457e+07	1.06386e+07	1.1415e+07	1.08475e+07	1.09064e+07	1.07376e+07	203279	179407	232521	1.0187e+07	9.80778e+06	8.98313e+06	1.12193e+07	1.13791e+07	1.04343e+07	6.16702e+06	5.5092e+06	5.73199e+06	1.10449e+07	1.10735e+07	1.08103e+07	1.27449e+07	1.20784e+07	1.26157e+07	1.2167e+07	1.25564e+07	1.23831e+07
High	O25287	Uncharacterized protein	HP_0563	0	4	4	0	1.26126e+07	2.09385e+06	1.29984e+07	1.19081e+06	1.32836e+07	772432	142385	87062	166342	235861	220304	225862	152327	177669	47114	132351	95040.7	103797	108851	140042	117483	956046	627132	865838	1.48913e+06	1.1395e+06	1.126e+06	241490	218192	201947	265983	266619	273606	189502	178173	295802	337376	300205	288743	152327	181571	49730.5
High	O25075	Alginate_lyase domain-containing protein	HP_0304	0	10	10	0	1.02195e+07	297071	1.23783e+07	1.76848e+06	1.34331e+07	1.64249e+06	7.25147e+06	4.48296e+06	5.43842e+06	6.94698e+06	7.5797e+06	8.42163e+06	1.00716e+07	9.99986e+06	9.80323e+06	5.13403e+06	4.65521e+06	5.07815e+06	6.75004e+06	6.97801e+06	7.10984e+06	1.08263e+07	1.04797e+07	1.076e+07	1.47244e+07	1.56062e+07	1.38235e+07	6.99597e+06	6.83673e+06	6.58632e+06	6.3503e+06	5.79761e+06	5.75231e+06	9.65109e+06	9.17443e+06	9.67101e+06	9.93696e+06	1.03287e+07	1.07663e+07	1.00716e+07	1.02195e+07	1.03477e+07
High	O25695	Uncharacterized protein	HP_1055	0	9	9	0	8.18038e+06	803944	1.23516e+07	2.83579e+06	1.35468e+07	1.47976e+06	1.20937e+07	6.86668e+06	7.92621e+06	1.25296e+07	1.26026e+07	1.40957e+07	1.53843e+07	1.42897e+07	1.37368e+07	8.77006e+06	7.43759e+06	8.36259e+06	1.13774e+07	1.05291e+07	1.03228e+07	1.45964e+07	1.35807e+07	1.50668e+07	1.73976e+07	1.70472e+07	1.56433e+07	8.83433e+06	8.66183e+06	8.34164e+06	8.13859e+06	7.32044e+06	7.16507e+06	1.60957e+07	1.40527e+07	1.4095e+07	1.79224e+07	1.71734e+07	1.80201e+07	1.53843e+07	1.46036e+07	1.44997e+07
High	Q48252	CAG pathogenicity island protein 23 (Protein PicB)	cagE cag23 picB HP_0544	0.007	1	1	0	4.63701e+06	515405	9.84603e+06	1.5159e+06	1.35671e+07	4.3798e+06	4.05794e+06	2577591	3061712	2.74736e+06	3.04422e+06	3.50379e+06	4.05676e+06	4537343	4.56298e+06	6113371	5.84494e+06	6.24666e+06	4966491	5.98227e+06	5.51233e+06	6.54844e+06	5.30699e+06	6.47883e+06	5470231	4668962	5.8638e+06	7065744	7732272	5856614	8531859	5542002	7.15235e+06	5.40077e+06	5.27507e+06	5.44457e+06	3.92983e+06	4.14831e+06	4.47926e+06	4.05676e+06	4.63701e+06	4.81638e+06
High	O26055	Uncharacterized protein	HP_1527	0	18	18	0	1.56904e+07	733720	1.44929e+07	1.50048e+06	1.35734e+07	1.51822e+06	1.65665e+07	9.56761e+06	1.08714e+07	1.51527e+07	1.59082e+07	1.71012e+07	2.30385e+07	2.27327e+07	2.03698e+07	1.03898e+07	8.61556e+06	1.04161e+07	1.14339e+07	1.03492e+07	1.14027e+07	1.32189e+07	1.32347e+07	1.30215e+07	2.58325e+07	2.62433e+07	2.39977e+07	1.52729e+07	1.43359e+07	1.38693e+07	1.10113e+07	1.03165e+07	1.02619e+07	2.20486e+07	1.95802e+07	1.93323e+07	2.16744e+07	2.16779e+07	2.18622e+07	2.30385e+07	2.3232e+07	2.1501e+07
High	O25580	Outer membrane protein (Omp22)	HP_0923	0	11	11	0	9.44202e+06	1.24049e+06	1.21956e+07	1.94527e+06	1.44273e+07	979814	6.87487e+06	3.74744e+06	4.34623e+06	7.52148e+06	7.83405e+06	8.74371e+06	9.44202e+06	9.24633e+06	8.44877e+06	5.79806e+06	5.21525e+06	5.66258e+06	7.0037e+06	6.73624e+06	6.82775e+06	1.17912e+07	1.15518e+07	1.16861e+07	1.38501e+07	1.29785e+07	1.24361e+07	6.67442e+06	6.18145e+06	6.22487e+06	6.78094e+06	6.43674e+06	6.41597e+06	9.14985e+06	7.66918e+06	7.72879e+06	1.07587e+07	1.06753e+07	1.1178e+07	9.44202e+06	9.44942e+06	8.91798e+06
High	O25146	SPOR domain-containing protein	HP_0384	0	10	10	0	2.05062e+07	1.47864e+06	1.50018e+07	4.01466e+06	1.44529e+07	1.23559e+06	1.51431e+07	1.06162e+07	1.15315e+07	1.31584e+07	1.39275e+07	1.52261e+07	2.2623e+07	2.20926e+07	2.13982e+07	6.36381e+06	5.99573e+06	6.7726e+06	8.09679e+06	8.65244e+06	8.39881e+06	1.65592e+07	1.57475e+07	1.83304e+07	1.45896e+07	1.37308e+07	1.43063e+07	6.96007e+06	7.22734e+06	6.45481e+06	6.79296e+06	6.93946e+06	5.84608e+06	2.01541e+07	2.17262e+07	2.05062e+07	1.88218e+07	1.89787e+07	1.94651e+07	2.2623e+07	2.25779e+07	2.25865e+07
High	O26091	Endolytic peptidoglycan transglycosylase RlpA (EC 4.2.2.-)	rlpA HP_1571	0	14	14	0	1.58398e+07	1.38733e+06	1.57449e+07	2.52817e+06	1.49274e+07	1.58368e+06	1.25093e+07	8.1888e+06	9.27098e+06	1.19589e+07	1.13173e+07	1.23903e+07	1.40021e+07	1.30432e+07	1.26817e+07	7.44148e+06	6.5853e+06	7.49299e+06	9.0515e+06	8.71666e+06	8.81481e+06	1.51936e+07	1.50067e+07	1.54122e+07	1.64175e+07	1.53756e+07	1.48579e+07	7.77418e+06	6.8982e+06	7.31502e+06	6.86459e+06	6.30257e+06	6.37103e+06	1.66489e+07	1.67585e+07	1.64864e+07	1.7106e+07	1.54218e+07	1.58398e+07	1.40021e+07	1.33297e+07	1.3386e+07
High	O24938	Uncharacterized protein	HP_0119	0	2	2	0	1.2062e+07	1.13395e+06	1.41447e+07	1.61834e+06	1.63688e+07	1.29762e+06	1.06722e+07	7.2963e+06	8.6598e+06	1.08167e+07	1.03283e+07	1.05536e+07	1.23408e+07	1.22029e+07	1.11266e+07	4.5141e+06	4.09121e+06	4.58774e+06	5.19147e+06	4.94518e+06	4.90869e+06	6.27307e+06	5.99579e+06	6.41146e+06	7.24601e+06	7.00163e+06	6.64939e+06	4.47816e+06	4.38776e+06	4.16585e+06	3.23474e+06	3.16945e+06	3.17549e+06	1.42038e+07	1.4932e+07	1.53995e+07	1.54722e+07	1.40742e+07	1.34918e+07	1.23408e+07	1.24709e+07	1.17445e+07
High	O87326	Protein trl (tRNA-associated locus protein)	trl HP_0945.1	0	2	2	0	1.3488e+07	2.35891e+06	1.54118e+07	886929	1.65462e+07	1.02064e+06	6.38761e+06	4.06792e+06	5.83781e+06	8.70407e+06	9.89809e+06	1.23605e+07	1.26613e+07	1.35543e+07	1.28111e+07	6.83114e+06	7.01688e+06	7.13131e+06	7.68288e+06	8.7602e+06	8.62834e+06	1.19669e+07	1.28103e+07	1.20814e+07	1.19735e+07	1.2624e+07	1.19006e+07	8.42032e+06	8.65631e+06	8.0041e+06	1.14724e+07	7.48005e+06	7.25401e+06	8.50135e+06	8.32504e+06	1.03812e+07	1.24503e+07	1.3488e+07	1.58017e+07	1.26613e+07	1.3852e+07	1.35225e+07
High	O25992	Uncharacterized protein	HP_1453	0	19	19	0	1.46036e+07	1.69712e+06	1.86775e+07	1.33387e+06	1.70084e+07	1.28926e+06	7.24844e+06	4.43494e+06	5.25267e+06	7.32079e+06	8.45487e+06	9.42398e+06	1.14272e+07	1.15296e+07	1.11886e+07	6.35405e+06	5.71541e+06	6.40613e+06	6.06586e+06	6.27083e+06	6.77116e+06	7.25885e+06	7.32554e+06	7.83383e+06	8.73539e+06	8.787e+06	8.33012e+06	7.99537e+06	7.3051e+06	6.79919e+06	5.31259e+06	5.10727e+06	4.72258e+06	9.64705e+06	9.07617e+06	9.34069e+06	1.04717e+07	1.15213e+07	1.20477e+07	1.14272e+07	1.17828e+07	1.18099e+07
High	O26052	Uncharacterized protein	HP_1524	0	9	9	0	1.8029e+07	1.95682e+06	1.74798e+07	3.27208e+06	1.77589e+07	820656	7.56428e+07	4.64263e+07	5.31926e+07	9.05338e+07	8.36297e+07	9.15583e+07	1.09438e+08	1.02531e+08	9.94121e+07	6.25872e+07	5.49842e+07	6.01636e+07	7.00478e+07	6.56336e+07	6.39477e+07	9.16882e+07	8.64768e+07	8.95042e+07	1.17035e+08	1.03758e+08	1.00782e+08	6.20213e+07	5.82221e+07	5.6767e+07	5.84493e+07	5.44532e+07	5.30751e+07	1.00674e+08	9.5012e+07	9.4591e+07	1.295e+08	1.13961e+08	1.17049e+08	1.09438e+08	1.04783e+08	1.04933e+08
High	O25258	Cag pathogenicity island protein (Cag3)	HP_0522	0	15	15	0	1.85514e+07	420072	1.37134e+07	2.96098e+06	1.81621e+07	1.62868e+06	1.34022e+07	8.91715e+06	9.97519e+06	1.30964e+07	1.36138e+07	1.384e+07	1.84074e+07	1.84309e+07	1.79723e+07	6.38759e+06	6.74853e+06	6.94287e+06	7.57267e+06	7.54877e+06	8.32796e+06	1.50113e+07	1.45084e+07	1.46667e+07	1.83006e+07	1.64268e+07	1.61039e+07	9.45884e+06	8.36295e+06	8.96829e+06	7.34088e+06	7.01576e+06	6.80616e+06	1.78371e+07	1.82491e+07	1.77386e+07	1.87331e+07	1.85514e+07	1.76931e+07	1.84074e+07	1.88357e+07	1.89704e+07
High	O24989	UPF0114 protein HP_0189	HP_0189	0.01	1	1	0	1.61469e+07	2.50538e+06	1.52751e+07	2.36681e+06	1.82476e+07	2.84069e+06	9.59956e+06	5.83197e+06	8.16117e+06	1.12883e+07	1.13514e+07	1.43186e+07	1.68529e+07	1.84965e+07	2.22901e+07	7.20793e+06	5.82791e+06	7.16565e+06	8.56584e+06	1.03715e+07	7.45503e+06	1.45368e+07	1.1479e+07	1.62502e+07	1.19892e+07	1.0653e+07	1.44068e+07	9.03139e+06	1.06332e+07	9.77123e+06	9.30225e+06	6.86236e+06	7.88735e+06	1.27762e+07	1.19352e+07	1.45128e+07	1.61469e+07	1.54683e+07	1.8305e+07	1.68529e+07	1.89028e+07	2.3528e+07
High	O25930	Outer membrane protein assembly factor BamD	bamD HP_1378	0	7	7	0	1.8689e+07	974293	1.69271e+07	4.26873e+06	1.83814e+07	2.12199e+06	1.30995e+07	9.36578e+06	1.05096e+07	1.34065e+07	1.43049e+07	1.51193e+07	1.70176e+07	1.68963e+07	1.60142e+07	7.87122e+06	7.52603e+06	7.45555e+06	9.37755e+06	9.54232e+06	1.05987e+07	1.81399e+07	1.844e+07	1.94355e+07	1.94054e+07	1.95718e+07	1.7989e+07	8.78521e+06	7.81494e+06	8.18573e+06	8.40609e+06	8.67037e+06	7.94517e+06	1.74343e+07	1.91672e+07	1.8689e+07	1.91767e+07	1.9493e+07	1.93286e+07	1.70176e+07	1.72674e+07	1.69035e+07
High	O25510	Outer membrane protein P1 (OmpP1)	HP_0839	0	17	17	0	1.53868e+07	1.29202e+06	1.48183e+07	4.40743e+06	1.86907e+07	3.55733e+06	9.79607e+06	6.03501e+06	7.32855e+06	1.01314e+07	1.17715e+07	1.28901e+07	1.46825e+07	1.50587e+07	1.45773e+07	7.33138e+06	7.23071e+06	7.50226e+06	7.85677e+06	8.31364e+06	8.82392e+06	1.68905e+07	1.78039e+07	1.79538e+07	1.94853e+07	2.08172e+07	1.87669e+07	7.34765e+06	7.21554e+06	6.934e+06	8.51993e+06	8.69791e+06	8.07886e+06	1.30377e+07	1.23507e+07	1.30322e+07	1.44919e+07	1.60408e+07	1.64787e+07	1.46825e+07	1.53894e+07	1.53868e+07
High	O25327	Membrane fusion protein (MtrC)	HP_0606	0	11	11	0	2.61241e+07	1.18491e+06	2.53788e+07	2.60797e+06	1.88848e+07	6.44938e+06	1.92879e+07	1.31844e+07	1.4717e+07	1.8183e+07	1.91711e+07	2.04857e+07	2.36343e+07	2.3109e+07	2.24051e+07	1.22765e+07	1.18176e+07	1.28488e+07	1.45038e+07	1.39207e+07	1.40175e+07	2.22253e+07	2.24205e+07	2.31057e+07	2.70568e+07	2.90558e+07	2.61889e+07	1.01633e+07	9.61667e+06	9.13537e+06	8.31373e+06	8.80531e+06	7.58039e+06	2.56706e+07	2.6982e+07	2.61709e+07	2.6009e+07	2.61241e+07	2.6189e+07	2.36343e+07	2.36166e+07	2.36493e+07
High	O25998	Secreted protein involved in flagellar motility	HP_1462	0	8	8	0	1.91095e+07	1.16233e+06	1.79275e+07	3.17116e+06	1.93767e+07	2.02607e+06	1.48957e+07	9.33758e+06	1.0331e+07	1.25493e+07	1.29876e+07	1.40575e+07	2.07821e+07	2.00295e+07	2.03235e+07	8.69352e+06	7.3436e+06	8.00291e+06	1.02864e+07	1.01062e+07	9.47476e+06	1.74747e+07	1.71209e+07	1.63305e+07	2.01225e+07	2.02643e+07	1.91036e+07	9.73413e+06	9.70448e+06	8.86557e+06	9.88353e+06	8.66634e+06	7.94745e+06	1.98249e+07	1.91095e+07	1.83714e+07	1.79505e+07	1.7698e+07	1.79711e+07	2.07821e+07	2.04694e+07	2.14521e+07
High	O25090	Membrane bound endonuclease (Nuc)	HP_0323	0	9	9	0	1.98742e+07	341633	2.35948e+07	2.43917e+06	2.01384e+07	3.22932e+06	1.5477e+07	9.77385e+06	1.12866e+07	1.39361e+07	1.3622e+07	1.50719e+07	1.89659e+07	1.9447e+07	1.90453e+07	1.18666e+07	1.03846e+07	1.19456e+07	1.06224e+07	1.18495e+07	1.15552e+07	2.00943e+07	1.76668e+07	1.98004e+07	2.39601e+07	2.08119e+07	2.37503e+07	1.03555e+07	1.07299e+07	9.59682e+06	9.46519e+06	8.0759e+06	8.77642e+06	2.05986e+07	2.00023e+07	2.00707e+07	1.99342e+07	1.85625e+07	1.9268e+07	1.89659e+07	1.98742e+07	2.0103e+07
High	O25362	Soluble lytic murein transglycosylase (Slt)	HP_0645	0	22	22	0	1.84296e+07	1.10898e+06	2.12567e+07	2.35763e+06	2.10072e+07	1.65611e+06	1.15687e+07	8.2973e+06	1.0224e+07	1.33447e+07	1.4453e+07	1.5434e+07	1.84156e+07	1.80335e+07	1.7759e+07	1.00754e+07	9.34414e+06	1.02491e+07	1.17002e+07	1.1983e+07	1.24846e+07	1.90467e+07	1.82256e+07	1.91008e+07	2.05609e+07	2.22065e+07	1.98852e+07	1.09608e+07	1.06983e+07	1.01154e+07	9.5239e+06	9.17182e+06	9.14385e+06	1.53969e+07	1.69805e+07	1.81811e+07	1.90882e+07	1.96949e+07	1.97309e+07	1.84156e+07	1.84296e+07	1.87453e+07
High	O25034	Outer membrane protein (Omp7)	HP_0252	0	17	17	0	2.13291e+07	2.85219e+06	1.99456e+07	6.76847e+06	2.14425e+07	3.36143e+06	1.2815e+07	7.77047e+06	9.32738e+06	1.56531e+07	1.71726e+07	1.88311e+07	2.10891e+07	2.12025e+07	2.02069e+07	8.61131e+06	8.06992e+06	8.87273e+06	1.06647e+07	1.12439e+07	1.19352e+07	2.36733e+07	2.44417e+07	2.45063e+07	2.30665e+07	2.4961e+07	2.15407e+07	9.41106e+06	9.19741e+06	9.02962e+06	9.84167e+06	1.00187e+07	9.26833e+06	1.70557e+07	1.59024e+07	1.65866e+07	2.23901e+07	2.34008e+07	2.40738e+07	2.10891e+07	2.16682e+07	2.13291e+07
High	Q48248	CDP-diacylglycerol pyrophosphatase (EC 3.6.1.26) (CDP-diacylglycerol phosphatidylhydrolase) (CDP-diglyceride hydrolase)	cdh HP_0871	0	8	8	0	2.00559e+07	598963	2.12767e+07	268898	2.29898e+07	2.36231e+06	1.50693e+07	9.61288e+06	1.16076e+07	1.44722e+07	1.40285e+07	1.46402e+07	2.05621e+07	2.08105e+07	1.91954e+07	1.07986e+07	9.93692e+06	1.07787e+07	1.20155e+07	1.19734e+07	1.19118e+07	1.5414e+07	1.54825e+07	1.54963e+07	2.11601e+07	1.98074e+07	1.81391e+07	1.03768e+07	1.01608e+07	1.05001e+07	1.181e+07	1.16254e+07	1.11241e+07	2.00559e+07	1.96729e+07	2.06416e+07	2.0701e+07	1.91165e+07	1.87161e+07	2.05621e+07	2.12676e+07	2.02614e+07
High	O25585	Uncharacterized protein	HP_0931	0.004	1	1	0	2.2637e+07	1.28397e+06	1.9191e+07	5.13086e+06	2.42832e+07	3.0147e+06	3019.28			8778.29		4677.36				9555.29	13597.2	10214.7	16264.3	13168.7	14077.2	32372	32764.6	25494.7	71513.8	61630.6	47978.3		10661.5					4018.41			12556.5		5979.56
High	O25477	Uncharacterized protein	HP_0788	0	11	11	0	1.56239e+07	290164	2.02448e+07	1.01013e+07	2.61153e+07	6.46511e+06	1.36311e+06	1.01664e+06	1.11586e+06	1.44669e+06	1.59584e+06	1.60477e+06	1.68671e+06	1.51112e+06	1.16411e+06	1.28981e+06	1.21901e+06	1.29515e+06	1.22522e+06	1.39841e+06	1.38639e+06	4.71258e+06	4.68911e+06	5.04843e+06	5.7687e+06	6.84026e+06	5.7073e+06	1.71937e+06	1.75626e+06	1.57047e+06	2.76942e+06	2.27989e+06	2.33865e+06	1.81418e+06	2.08057e+06	1.9843e+06	2.06934e+06	2.17462e+06	2.05154e+06	1.68671e+06	1.54432e+06	1.22876e+06
High	O25345	Beta-lactamase (EC 3.5.2.6)	HP_0628	0.004	1	1	0	3.20304e+07	3.35235e+06	2.52806e+07	4.32118e+06	2.63899e+07	1.20296e+06	1.23531e+06	823636	921444	1.34882e+06	1.27961e+06	1317953	1.73531e+06	1.60722e+06	1.48618e+06	607606	528688	616067	872511	829962	834693	1.58452e+06	1.51061e+06	1.59778e+06	1.81856e+06	1.67149e+06	1.55079e+06	999286	993237	972066	932467	897817	859807	1.64409e+06	1.68558e+06	1.63858e+06	1.92936e+06	1.74371e+06	1.68488e+06	1.73531e+06	1.64252e+06	1.56872e+06
High	O25036	Outer membrane protein (Omp8)	HP_0254	0	15	15	0	2.69134e+07	3.6677e+06	2.56356e+07	9.91644e+06	2.76335e+07	7.45982e+06	2.0339e+07	1.19701e+07	1.47052e+07	2.46088e+07	2.45855e+07	2.68177e+07	2.73637e+07	2.58986e+07	2.54974e+07	1.21447e+07	1.06446e+07	1.16569e+07	1.4921e+07	1.42401e+07	1.43521e+07	3.37415e+07	3.30689e+07	3.35674e+07	3.61194e+07	3.43307e+07	3.08272e+07	1.19667e+07	1.11615e+07	1.06275e+07	1.29879e+07	1.20829e+07	1.21434e+07	2.70695e+07	2.4497e+07	2.61499e+07	3.52005e+07	3.35023e+07	3.42839e+07	2.73637e+07	2.64675e+07	2.69134e+07
High	O25993	Uncharacterized protein	HP_1454	0	16	16	0	1.71957e+07	2.45718e+06	1.17618e+07	1.23795e+07	2.86552e+07	1.1761e+07	4.50141e+08	2.69004e+08	3.1714e+08	4.04738e+08	4.2851e+08	4.62256e+08	5.64799e+08	5.63389e+08	5.34348e+08	3.1893e+08	2.92875e+08	3.21283e+08	3.29973e+08	3.31093e+08	3.23283e+08	4.14236e+08	4.14706e+08	4.24201e+08	4.38104e+08	4.33261e+08	4.03526e+08	2.98922e+08	2.9244e+08	2.7645e+08	2.62046e+08	2.47873e+08	2.35796e+08	5.99099e+08	5.50521e+08	5.63962e+08	5.78938e+08	5.83924e+08	5.9095e+08	5.64799e+08	5.75764e+08	5.64024e+08
High	P64655	Uncharacterized protein HP_0135	HP_0135	0	2	2	0	2.16779e+07	1.42248e+06	2.03673e+07	1.23362e+06	2.86708e+07	2.62067e+06	9.50123e+06	6.0562e+06	7.09263e+06	1.13992e+07	1.21138e+07	1.23793e+07	1.13766e+07	1.10074e+07	1.08773e+07	6.39868e+06	5.47009e+06	6.00557e+06	7.53825e+06	7.1247e+06	7.2772e+06	1.18395e+07	1.07928e+07	1.0744e+07	1.15292e+07	1.07005e+07	1.02845e+07	6.55789e+06	6.76491e+06	6.48199e+06	6.77623e+06	6.44776e+06	6.44917e+06	1.26453e+07	1.23941e+07	1.26126e+07	1.63054e+07	1.65073e+07	1.58258e+07	1.13766e+07	1.12492e+07	1.14814e+07
High	P97245	CAG pathogenicity island protein 12	cagT cag12 HP_0532	0	8	8	0	2.80871e+07	2.29101e+06	2.92953e+07	753720	3.1034e+07	1.9723e+06	2.57691e+07	1.29827e+07	1.56791e+07	1.94109e+07	2.06116e+07	2.23883e+07	3.34074e+07	3.21353e+07	3.0376e+07	1.44737e+07	1.20148e+07	1.41245e+07	1.59162e+07	1.70657e+07	1.65954e+07	2.26238e+07	2.11819e+07	2.17949e+07	2.56592e+07	2.29412e+07	2.37273e+07	1.86788e+07	1.70533e+07	1.62494e+07	1.56476e+07	1.3373e+07	1.34141e+07	3.42964e+07	2.65692e+07	2.78818e+07	2.77654e+07	2.80871e+07	2.86213e+07	3.34074e+07	3.28412e+07	3.2063e+07
High	O25423	Uncharacterized protein	HP_0721	0	7	7	0	2.73003e+07	3.59499e+06	3.16416e+07	2.40224e+06	3.359e+07	2.35706e+06	7.2469e+08	4.59603e+08	5.51903e+08	6.63213e+08	7.37557e+08	7.92692e+08	9.88717e+08	9.68124e+08	9.37253e+08	4.62787e+08	4.08766e+08	4.59779e+08	4.93242e+08	5.2564e+08	5.20733e+08	6.56232e+08	6.60095e+08	6.58785e+08	8.96331e+08	8.51201e+08	8.39933e+08	5.45336e+08	5.35751e+08	5.16039e+08	4.62099e+08	4.27893e+08	4.04156e+08	9.645e+08	9.40583e+08	9.81435e+08	9.4866e+08	1.00506e+09	1.01338e+09	9.88717e+08	9.89389e+08	9.89304e+08
High	O25373	SurA_N domain-containing protein	HP_0659	0	11	11	0	3.49866e+07	1.5602e+06	3.21032e+07	9.76203e+06	3.36303e+07	4.6333e+06	2.34605e+07	1.71107e+07	1.96745e+07	2.47175e+07	2.4809e+07	2.5876e+07	3.75447e+07	3.44998e+07	3.62655e+07	1.26262e+07	1.11749e+07	1.2524e+07	1.80026e+07	1.7822e+07	1.79803e+07	3.48061e+07	3.51062e+07	3.69856e+07	3.23505e+07	3.0764e+07	3.02667e+07	1.33288e+07	1.26281e+07	1.22803e+07	1.58065e+07	1.45764e+07	1.47459e+07	3.12238e+07	3.50173e+07	3.49866e+07	3.53559e+07	3.38068e+07	3.308e+07	3.75447e+07	3.52576e+07	3.82795e+07
High	P94845	Glutamine synthetase (GS) (EC 6.3.1.2) (Glutamate--ammonia ligase) (Glutamine synthetase I beta) (GSI beta)	glnA HP_0512	0	21	21	0	2.45724e+07	3.32746e+06	3.21449e+07	1.58721e+07	3.61789e+07	1.30565e+07	1.8689e+07	1.13435e+07	1.38181e+07	1.26817e+07	1.4462e+07	1.50029e+07	2.71688e+07	2.69449e+07	2.54134e+07	1.58145e+07	1.50786e+07	1.62744e+07	2.06234e+07	2.02742e+07	2.10588e+07	762300	752087	810501	8.95179e+06	9.20322e+06	9.16537e+06	2.11129e+07	2.04472e+07	1.89454e+07	1.66075e+07	1.65669e+07	1.5638e+07	2.48734e+07	2.32147e+07	2.45724e+07	1.814e+07	1.97071e+07	1.91797e+07	2.71688e+07	2.75368e+07	2.68247e+07
High	O25798	Carbonic anhydrase	HP_1186	0	9	9	0	5.07134e+07	5.58163e+06	3.80436e+07	8.64293e+06	3.69252e+07	3.56727e+06	4.27124e+07	2.31137e+07	2.85183e+07	3.00239e+07	3.05986e+07	3.22057e+07	5.49452e+07	5.39792e+07	5.22057e+07	18373851	1.63447e+07	1.84461e+07	2.13338e+07	2.19649e+07	2.08378e+07	4.49344e+07	3.88561e+07	4.13057e+07	4.15765e+07	3.68173e+07	3.53038e+07	1.99265e+07	1.76097e+07	1.572e+07	1.80271e+07	1.52049e+07	1.59605e+07	5.68465e+07	4.73026e+07	5.07134e+07	4.29462e+07	4.16962e+07	4.1172e+07	5.49452e+07	5.51649e+07	5.51049e+07
Medium	O25519	Type I restriction enzyme S protein (HsdS)	HP_0848	0.022	1	1	0	1.88454e+07	2.63043e+06	3.45952e+07	7.87752e+06	3.80676e+07	9.93164e+06	1.02562e+07	8.11361e+06	1.1148e+07	1.42331e+07	1.68466e+07	1.93782e+07	1.88454e+07	1.83446e+07	1.82122e+07	2.0983e+07	2.11563e+07	2.24131e+07	1.9237e+07	1.95023e+07	2.03686e+07	1.95657e+07	18219420	1.81465e+07	1.94913e+07	2.33519e+07	1.7206e+07	1.98256e+07	1.58518e+07	1.93706e+07	2.04919e+07	2.08057e+07	1.97365e+07	1.36501e+07	1.66046e+07	1.98242e+07	2.0359e+07	2.29567e+07	2.47732e+07	1.88454e+07	1.87476e+07	1.92236e+07
High	O25840	Outer membrane protein (Omp28)	HP_1243	0	20	7	0	3.46093e+07	2.43428e+06	3.39183e+07	8.87733e+06	4.02615e+07	4.37844e+06	2.53895e+07	1.66561e+07	1.90825e+07	2.80288e+07	2.85525e+07	3.08214e+07	3.52786e+07	3.38654e+07	3.23399e+07	1.44118e+07	1.32412e+07	1.42651e+07	2.01079e+07	1.91208e+07	1.7842e+07	3.66811e+07	3.62676e+07	3.5873e+07	3.77461e+07	3.48298e+07	3.35957e+07	1.5276e+07	1.59613e+07	1.54986e+07	1.84395e+07	1.80072e+07	1.75091e+07	3.37912e+07	3.40869e+07	3.39339e+07	4.00925e+07	3.89081e+07	3.94023e+07	3.52786e+07	3.46093e+07	3.41359e+07
High	O25410	Outer membrane protein (Omp15)	HP_0706	0	12	12	0	1.73142e+07	1.66678e+06	3.33635e+07	3.97356e+06	4.02819e+07	1.63429e+07	1.30092e+07	9.19067e+06	9.67739e+06	1.40668e+07	1.3794e+07	1.38993e+07	1.47612e+07	1.52237e+07	1.33489e+07	1.75578e+07	1.44675e+07	1.68913e+07	1.77901e+07	1.735e+07	1.7351e+07	2.98674e+07	3.00268e+07	2.98618e+07	6.55216e+07	5.90076e+07	5.75101e+07	1.67076e+07	1.67111e+07	1.5434e+07	1.89328e+07	1.80383e+07	1.6867e+07	1.73142e+07	1.88088e+07	1.72091e+07	2.01212e+07	1.87969e+07	1.77689e+07	1.47612e+07	1.55581e+07	1.40903e+07
High	O25249	Plasminogen-binding protein PgbA	pgbA HP_0508	0	14	14	0	5.10312e+07	1.86513e+06	4.17904e+07	1.15528e+07	4.03569e+07	5.14775e+06	3.72311e+07	2.57594e+07	2.92807e+07	3.78564e+07	3.7449e+07	3.82268e+07	4.76972e+07	4.68989e+07	4.37823e+07	1.51275e+07	1.39087e+07	1.53822e+07	2.34349e+07	2.36678e+07	2.31218e+07	4.37132e+07	4.15101e+07	4.34605e+07	4.39356e+07	4.00212e+07	3.8772e+07	1.81171e+07	1.76615e+07	1.66654e+07	1.88225e+07	1.91215e+07	1.74439e+07	4.95513e+07	5.27169e+07	5.20692e+07	5.41499e+07	5.10312e+07	4.88693e+07	4.76972e+07	4.79291e+07	4.62138e+07
High	O25442	Uncharacterized protein	HP_0746	0	17	17	0	3.42247e+07	1.70689e+06	4.07678e+07	3.97198e+06	4.17202e+07	3.93041e+06	2.43219e+07	1.4352e+07	1.76033e+07	2.38466e+07	25944777	2.84569e+07	3.40359e+07	3.39099e+07	3.2424e+07	1.88442e+07	1.74541e+07	1.93487e+07	2.21234e+07	2.2982e+07	2.32205e+07	3.47379e+07	3.473e+07	3.53039e+07	4.38001e+07	4.234e+07	4.03574e+07	2.09649e+07	1.995e+07	1.94085e+07	2.03788e+07	1.86596e+07	1.77518e+07	3.23704e+07	2.93716e+07	3.13035e+07	3.41102e+07	3.53545e+07	3.63794e+07	3.40359e+07	3.46548e+07	3.42247e+07
High	O25140	Thiol:disulfide interchange protein (DsbC), putative	HP_0377	0	10	10	0	5.52821e+07	1.25498e+06	4.40241e+07	6.37136e+06	4.2377e+07	1.0539e+06	3.92022e+07	2.63206e+07	3.11794e+07	3.8218e+07	4.1629e+07	4.3243e+07	5.67708e+07	5.79684e+07	5.39408e+07	1.92389e+07	1.69949e+07	1.90278e+07	2.38387e+07	2.48177e+07	2.47249e+07	4.07493e+07	3.8749e+07	3.9192e+07	3.90059e+07	3.68351e+07	3.51495e+07	2.10496e+07	2.06109e+07	1.94084e+07	1.9614e+07	1.89533e+07	1.88779e+07	5.21747e+07	5.38654e+07	5.54455e+07	5.46671e+07	5.67272e+07	5.52821e+07	5.67708e+07	5.92417e+07	5.69364e+07
High	O24941	Outer membrane protein (Omp4)	HP_0127	0	10	10	0	3.07779e+07	6.85178e+06	3.29928e+07	1.07443e+07	4.26066e+07	3.98916e+06	2.04909e+07	9.97979e+06	1.19173e+07	2.55951e+07	2.79484e+07	2.96588e+07	3.07779e+07	2.63902e+07	2.95798e+07	1.11466e+07	1.11773e+07	1.2714e+07	1.81454e+07	1.8599e+07	1.88057e+07	3.52487e+07	3.66087e+07	3.90135e+07	4.52653e+07	3.9798e+07	3.97926e+07	2.02171e+07	2.02198e+07	1.75613e+07	2.23517e+07	1.9056e+07	1.68443e+07	2.72716e+07	2.04238e+07	2.11922e+07	3.66112e+07	3.80848e+07	3.79159e+07	3.07779e+07	2.69698e+07	3.12226e+07
High	O25997	Cytochrome c551 peroxidase	HP_1461	0	13	13	0	4.3479e+07	3.28145e+06	4.76724e+07	9.50885e+06	4.39286e+07	6.34748e+06	3.26686e+07	2.10236e+07	2.51269e+07	3.41042e+07	3.75209e+07	3.91486e+07	4.19298e+07	4.18327e+07	4.10173e+07	2.33736e+07	2.21116e+07	2.41357e+07	2.46522e+07	2.57144e+07	2.55229e+07	4.85477e+07	4.92131e+07	4.96386e+07	4.63549e+07	4.99374e+07	4.36969e+07	1.75315e+07	1.92706e+07	1.86324e+07	2.14073e+07	1.96473e+07	1.84181e+07	4.3479e+07	4.30251e+07	4.46825e+07	4.87827e+07	5.11292e+07	5.00478e+07	4.19298e+07	4.27516e+07	4.32952e+07
High	O25413	Uncharacterized protein	HP_0709	0	11	11	0	4.02367e+07	1.31482e+06	3.85434e+07	1.48663e+06	4.40396e+07	3.12929e+06	6.76189e+06	3.87288e+06	5.15593e+06	6.49545e+06	7.18289e+06	8.08674e+06	1.16646e+07	1.19286e+07	1.10915e+07	4.62228e+06	4.32828e+06	4.32124e+06	5.25222e+06	5.38743e+06	5.47644e+06	6.63941e+06	6.81699e+06	6.94326e+06	7.34603e+06	7.33792e+06	6.72075e+06	5.05187e+06	4.89055e+06	4.67352e+06	5.65235e+06	4.27823e+06	4.16411e+06	8.99949e+06	7.9259e+06	9.16866e+06	9.2911e+06	9.78801e+06	1.03381e+07	1.16646e+07	1.21906e+07	1.17075e+07
High	O25972	Ribosomal RNA small subunit methyltransferase A (EC 2.1.1.182) (16S rRNA (adenine(1518)-N(6)/adenine(1519)-N(6))-dimethyltransferase) (16S rRNA dimethyladenosine transferase) (16S rRNA dimethylase) (S-adenosylmethionine-6-N', N'-adenosyl(rRNA) dimethyltransferase)	rsmA ksgA HP_1431	0.007	1	1	0	2.3472e+07	5.29334e+06	4.70479e+07	5.99245e+06	4.41202e+07	1.08133e+07	1.67309e+07	1.14693e+07	1.32809e+07	2.0376e+07	2.04113e+07	2.28702e+07	1.62123e+07	1.43783e+07	1.6761e+07	2.68099e+07	2.63734e+07	2.61051e+07	2.63832e+07	2.7982e+07	2.58346e+07	2.68763e+07	2.96803e+07	2.87765e+07	2.29255e+07	2.55049e+07	2.16415e+07	2.74366e+07	2.53944e+07	2.52946e+07	1.90882e+07	1.9733e+07	2.45406e+07	2.22674e+07	2.3472e+07	2.36171e+07	2.91459e+07	2.78141e+07	2.92374e+07	1.62123e+07	1.46941e+07	1.76919e+07
High	O25534	Plasminogen-binding protein PgbB	pgbB HP_0863	0	19	19	0	3.63154e+07	1.36646e+06	4.14732e+07	9.93043e+06	4.47484e+07	3.89391e+06	2.3639e+07	1.63328e+07	1.90639e+07	2.50867e+07	2.68188e+07	2.84203e+07	3.63154e+07	3.53597e+07	3.46782e+07	1.40683e+07	1.31817e+07	1.46814e+07	2.30336e+07	2.34724e+07	2.32189e+07	3.9231e+07	3.94417e+07	3.89514e+07	4.09445e+07	3.87526e+07	3.73762e+07	1.87592e+07	1.88064e+07	1.95066e+07	2e+07	2.0014e+07	1.98401e+07	3.14614e+07	3.34253e+07	3.39009e+07	3.58841e+07	3.65456e+07	3.63326e+07	3.63154e+07	3.61364e+07	3.6604e+07
High	O25382	Outer membrane protein (Omp14)	HP_0671	0	9	9	0	4.17147e+07	7.17943e+06	4.75248e+07	1.28318e+07	4.57292e+07	2.56362e+06	3.20088e+07	2.03833e+07	2.31846e+07	3.20855e+07	3.70615e+07	4.09624e+07	3.41184e+07	3.22097e+07	3.08276e+07	3.00807e+07	2.63497e+07	2.84054e+07	2.82291e+07	2.67911e+07	2.48987e+07	2.07515e+07	1.93918e+07	1.96161e+07	4.88349e+07	4.34554e+07	4.10866e+07	2.54817e+07	2.32884e+07	2.15056e+07	2.175e+07	1.9896e+07	1.8287e+07	4.26009e+07	4.17147e+07	4.12286e+07	4.58952e+07	5.05031e+07	5.23666e+07	3.41184e+07	3.29172e+07	3.25396e+07
High	O25166	Neuraminyllactose-binding hemagglutinin (Flagellar sheath adhesin) (N-acetylneuraminyllactose-binding fibrillar hemagglutinin receptor-binding subunit)	HP_0410	0	10	10	0	4.3183e+07	5.18051e+06	4.00161e+07	3.49664e+06	4.58486e+07	978880	3.47891e+07	1.85529e+07	2.31786e+07	2.95171e+07	3.16897e+07	3.41046e+07	5.16044e+07	5.1917e+07	5.45803e+07	1.90175e+07	1.6932e+07	1.80411e+07	2.1855e+07	2.25583e+07	2.2483e+07	34737175	3.23871e+07	3.37224e+07	3.91426e+07	3.56407e+07	3.64079e+07	2.41574e+07	2.34487e+07	2.14455e+07	2.09809e+07	2.06361e+07	1.98176e+07	4.63013e+07	3.79688e+07	4.12179e+07	4.22213e+07	4.3183e+07	4.35995e+07	5.16044e+07	5.30574e+07	5.76115e+07
High	O25354	Uncharacterized protein	HP_0637	0	2	2	0	5.19053e+07	2.06547e+06	5.60768e+07	2.7426e+07	4.96312e+07	9.36056e+06	1.8271e+06	1.19604e+06	1.32328e+06	1.82645e+06	1.77992e+06	1.76254e+06	1.8654e+06	1.84656e+06	1.678e+06	863204	768201	921317	1.23784e+06	1.15585e+06	1.15142e+06	2.83044e+06	2.6156e+06	2.63981e+06	2.759e+06	2.47568e+06	2.34249e+06	1.39519e+06	1.35795e+06	1.29595e+06	1.67264e+06	1.76105e+06	1.54585e+06	2.43171e+06	2.44771e+06	2.35316e+06	2.61256e+06	2.42547e+06	2.25324e+06	1.8654e+06	1.88712e+06	1.77119e+06
High	O24914	Uncharacterized protein	HP_0087	0	17	17	0	1.9424e+07	1.63519e+06	2.63467e+07	1.5565e+07	5.107e+07	1.64793e+07	1.17392e+07	7.54077e+06	9.07605e+06	1.09515e+07	1.25184e+07	1.26714e+07	1.53856e+07	1.57498e+07	1.4732e+07	7.29849e+06	6.98752e+06	7.73007e+06	1.09232e+07	1.14126e+07	1.15488e+07	2.86485e+07	2.79088e+07	2.88151e+07	3.18179e+07	3.35683e+07	3.11446e+07	1.19523e+07	1.16797e+07	1.12814e+07	1.18303e+07	1.16802e+07	1.14127e+07	1.56239e+07	1.54323e+07	1.61397e+07	1.5665e+07	1.70586e+07	1.61992e+07	1.53856e+07	1.60958e+07	1.55502e+07
High	O25001	Beta-lactamase HcpA (EC 3.5.2.6) (Cysteine-rich 28 kDa protein)	hcpA HP_0211	0	8	8	0	5.57556e+07	1.42344e+06	4.59643e+07	8.05485e+06	5.20826e+07	3.48439e+06	2.05527e+07	1.45509e+07	1.51353e+07	2.01081e+07	2.35054e+07	2.51159e+07	3.26586e+07	3.47737e+07	3.4369e+07	1.10741e+07	1.01806e+07	1.05751e+07	1.30711e+07	1.42514e+07	1.48529e+07	2.39592e+07	2.42578e+07	2.3707e+07	2.31919e+07	2.60138e+07	2.13721e+07	1.37438e+07	1.31545e+07	1.40983e+07	1.35167e+07	1.25863e+07	1.27802e+07	2.73538e+07	2.97786e+07	2.69148e+07	2.87626e+07	3.20304e+07	3.21082e+07	3.26586e+07	3.55375e+07	3.62777e+07
High	O24968	Putative beta-lactamase HcpD (EC 3.5.2.6) (Cysteine-rich protein D) (Penicillin-binding protein 4) (PBP 4)	hcpD HP_0160	0	11	11	0	3.9662e+07	5.01513e+06	4.99583e+07	1.0671e+07	5.22721e+07	8.8838e+06	3.10514e+07	1.92556e+07	2.23036e+07	2.89372e+07	3.14322e+07	3.36048e+07	3.04403e+07	3.03904e+07	2.93394e+07	2.48855e+07	2.29535e+07	2.58134e+07	2.56233e+07	2.70497e+07	2.582e+07	5.18393e+07	5.13808e+07	5.26059e+07	6.3235e+07	5.95165e+07	5.79811e+07	2.72233e+07	2.60855e+07	2.60312e+07	2.41781e+07	2.3184e+07	2.18917e+07	4.13267e+07	3.94069e+07	3.9662e+07	4.13918e+07	4.28322e+07	4.29606e+07	3.04403e+07	3.10579e+07	3.09688e+07
High	O25018	UPF0323 lipoprotein HP_0232	HP_0232	0	7	7	0	8.69053e+07	4.77666e+06	6.2909e+07	1.08613e+07	5.5483e+07	7.25782e+06	6.27881e+07	4.31512e+07	4.94735e+07	5.75056e+07	5.67638e+07	6.03819e+07	8.95157e+07	8.50374e+07	8.16178e+07	3.21276e+07	2.86149e+07	3.18497e+07	3.32035e+07	3.35612e+07	3.3039e+07	6.20813e+07	6.0961e+07	6.42693e+07	4.94967e+07	4.87627e+07	4.53613e+07	2.44728e+07	2.34317e+07	2.29026e+07	3.06826e+07	2.89336e+07	2.79931e+07	8.35655e+07	8.83094e+07	8.79775e+07	8.22561e+07	7.73512e+07	7.71925e+07	8.95157e+07	8.69053e+07	8.61505e+07
High	P56114	Glutamyl-tRNA(Gln) amidotransferase subunit A (Glu-ADT subunit A) (EC 6.3.5.7)	gatA HP_0830	0.007	1	1	0	6.5824e+07	6.44903e+06	5.76666e+07	6.03219e+06	5.60045e+07	9.39073e+06	60021996	3.70175e+07	4.17428e+07	50264272	4.41428e+07	4.43426e+07	67948224	6.44093e+07	6.20334e+07	2.96598e+07	2.64951e+07	2.84464e+07	3.22341e+07	3.0155e+07	2.83678e+07	5.21749e+07	48108788	50481708	6.95838e+07	6.14114e+07	57371040	2.40865e+07	2.48248e+07	2.48177e+07	28349306	2.50483e+07	2.28429e+07	7.98841e+07	7.57568e+07	7.42302e+07	7.18981e+07	6.01528e+07	5.66878e+07	67948224	6.5824e+07	6.54784e+07
High	O24930	2',3'-cyclic-nucleotide 2'-phosphodiesterase (CpdB)	HP_0104	0	28	28	0	6.1257e+07	794858	5.68648e+07	1.35217e+07	5.80188e+07	1.43657e+06	4.76957e+07	2.86718e+07	3.4472e+07	3.82618e+07	4.38314e+07	4.66152e+07	6.05131e+07	6.00158e+07	5.8034e+07	2.42063e+07	2.28795e+07	2.57047e+07	3.11853e+07	3.20564e+07	3.33912e+07	5.71392e+07	6.17076e+07	6.05255e+07	5.10578e+07	5.31311e+07	4.87522e+07	3.05923e+07	2.91737e+07	2.80662e+07	2.5529e+07	2.5019e+07	2.42115e+07	6.34788e+07	5.86772e+07	6.13006e+07	5.47297e+07	5.97284e+07	5.95931e+07	6.05131e+07	6.13341e+07	6.1257e+07
High	O25424	Probable L-asparaginase (L-ASNase) (EC 3.5.1.1) (L-asparagine amidohydrolase)	ansA asn HP_0723	0	17	17	0	5.92729e+07	5.41158e+06	6.68831e+07	1.32261e+07	5.81113e+07	8.90727e+06	4.10825e+07	2.54659e+07	3.02046e+07	4.0481e+07	4.34971e+07	4.76339e+07	6.67894e+07	6.63901e+07	6.33927e+07	2.64017e+07	2.40806e+07	2.74183e+07	3.63345e+07	3.7704e+07	3.82447e+07	6.21567e+07	6.18845e+07	6.37262e+07	6.54033e+07	6.26582e+07	6.05935e+07	2.86241e+07	2.65628e+07	2.50734e+07	2.76474e+07	2.59906e+07	2.48766e+07	5.46772e+07	5.21162e+07	5.37121e+07	5.79041e+07	5.92729e+07	6.08954e+07	6.67894e+07	6.78483e+07	6.69132e+07
High	O25052	ATP-dependent nuclease (AddB)	HP_0275	0	24	24	0	9.46501e+07	4.43733e+06	6.384e+07	1.42091e+07	5.95235e+07	3.73733e+06	6.96135e+07	4.86949e+07	5.46893e+07	6.27255e+07	6.37068e+07	6.65729e+07	9.60367e+07	9.2334e+07	8.96702e+07	3.24687e+07	2.92071e+07	3.16359e+07	3.57997e+07	3.59752e+07	3.58395e+07	7.06831e+07	6.69436e+07	6.98189e+07	5.67528e+07	5.69486e+07	5.16182e+07	2.83725e+07	2.76415e+07	2.64359e+07	2.85141e+07	2.66015e+07	2.57285e+07	9.26496e+07	9.96547e+07	9.72527e+07	8.97227e+07	8.68122e+07	8.51071e+07	9.60367e+07	9.43621e+07	9.46501e+07
High	O25750	Peptidoglycan associated lipoprotein (Omp18)	HP_1125	0	6	6	0	6.31414e+07	788999	5.90763e+07	4.54221e+06	6.33334e+07	4.54077e+06	4.74422e+07	3.08767e+07	3.48067e+07	4.49549e+07	4.63117e+07	5.08229e+07	6.23852e+07	6.07971e+07	5.942e+07	2.69799e+07	2.41723e+07	2.5794e+07	3.5315e+07	3.33031e+07	3.16247e+07	4.73809e+07	4.60097e+07	4.73802e+07	5.82647e+07	5.54768e+07	5.32244e+07	2.77859e+07	2.77926e+07	2.7603e+07	2.92009e+07	2.83262e+07	2.78283e+07	6.31414e+07	6.31896e+07	6.18959e+07	6.43036e+07	6.31082e+07	6.49722e+07	6.23852e+07	6.21325e+07	6.27199e+07
High	O26005	Outer membrane protein (Omp31)	HP_1469	0	10	10	0	5.48189e+07	1.10433e+07	5.64664e+07	1.29938e+07	6.63215e+07	1.19002e+07	3.49489e+07	2.67865e+07	3.09138e+07	4.57559e+07	4.5303e+07	4.88143e+07	3.61252e+07	3.6147e+07	3.26984e+07	2.25553e+07	1.83814e+07	1.96674e+07	3.22706e+07	3.18318e+07	3.01262e+07	5.46134e+07	5.17414e+07	5.34389e+07	7.64418e+07	7.38814e+07	7.16495e+07	2.97996e+07	3.07015e+07	2.66381e+07	3.4971e+07	2.96626e+07	2.84489e+07	4.6514e+07	5.48189e+07	5.49732e+07	6.54493e+07	6.17337e+07	6.24045e+07	3.61252e+07	3.6941e+07	3.45143e+07
High	O25294	Cytosol aminopeptidase (EC 3.4.11.1) (Leucine aminopeptidase) (LAP) (EC 3.4.11.10) (Leucyl aminopeptidase)	pepA HP_0570	0	21	21	0	4.35391e+07	2.51417e+06	8.36791e+07	4.60065e+07	6.74148e+07	3.47216e+07	3.45143e+07	2.07454e+07	2.44839e+07	2.31017e+07	3.03207e+07	3.16546e+07	4.66259e+07	4.71202e+07	4.24535e+07	5.13728e+07	5.02466e+07	5.44899e+07	4.69249e+07	4.95238e+07	4.60956e+07	213266	218262	207493	2.71506e+07	2.68042e+07	2.83713e+07	6.05535e+07	5.90094e+07	5.48628e+07	3.06225e+07	3.01516e+07	2.99168e+07	4.59356e+07	4.24558e+07	4.35391e+07	3.30447e+07	4.13175e+07	4.04674e+07	4.66259e+07	4.81552e+07	4.48111e+07
High	O26083	Iron(III) ABC transporter, periplasmic iron-binding protein (CeuE)	HP_1562	0	18	10	11	7.74141e+07	2.71283e+06	6.46892e+07	8.01036e+06	7.2626e+07	2.08092e+06	2.28649e+08	1.48049e+08	1.76872e+08	2.05547e+08	2.30162e+08	2.4171e+08	3.30389e+08	3.30216e+08	3.11329e+08	1.28722e+08	1.19284e+08	1.29204e+08	1.39235e+08	1.4099e+08	1.46219e+08	2.6304e+08	2.7172e+08	2.78965e+08	2.68116e+08	2.79992e+08	2.49564e+08	1.43218e+08	1.39952e+08	1.35841e+08	1.35553e+08	1.32515e+08	1.25278e+08	3.04313e+08	3.02985e+08	3.14527e+08	2.94015e+08	3.13638e+08	3.09003e+08	3.30389e+08	3.37469e+08	3.28619e+08
High	O34523	Outer membrane protein (Omp29) (Outer membrane protein (Omp5))	HP_0227 HP_1342	0	18	15	1	7.07996e+07	7.27069e+06	6.70336e+07	1.89768e+07	8.10807e+07	5.24759e+06	4.26241e+07	2.50958e+07	3.22638e+07	4.87489e+07	5.37316e+07	6.08788e+07	6.98467e+07	6.92779e+07	6.72132e+07	2.76897e+07	2.56345e+07	2.81231e+07	3.75906e+07	3.76046e+07	3.79297e+07	7.31295e+07	7.3171e+07	7.54357e+07	7.28822e+07	7.56003e+07	6.92859e+07	3.75175e+07	3.55369e+07	3.55716e+07	3.86058e+07	3.62638e+07	3.33952e+07	5.6729e+07	5.13589e+07	5.73739e+07	6.97305e+07	7.32192e+07	7.78278e+07	6.98467e+07	7.07996e+07	7.09459e+07
High	O25353	Uncharacterized protein	HP_0636	0	1	1	0	7.86527e+07	6.7448e+06	8.33206e+07	2.58775e+06	8.22151e+07	5.40717e+06	425954	261820	335039	388864	445225	469326	587078	540772	503928	183433	219271	217320	237480	237205	289789	445988	453646	480274	478699	442976	455609	261969	223894	249007	182696	235800	173427	566908	535819	595791	556232	606701	599988	587078	552650	531914
High	O25751	Tol-Pal system protein TolB	tolB HP_1126	0	22	22	0	8.08317e+07	4.10979e+06	9.95758e+07	8.51639e+06	8.8248e+07	1.79282e+07	6.66952e+07	4.1761e+07	4.71172e+07	5.65098e+07	5.84487e+07	6.50702e+07	7.53209e+07	7.48006e+07	7.14404e+07	4.88168e+07	4.45785e+07	4.93115e+07	5.74369e+07	5.61339e+07	5.54796e+07	8.60465e+07	8.4345e+07	8.68251e+07	1.08108e+08	1.01268e+08	1.00131e+08	4.28205e+07	4.02562e+07	3.84859e+07	4.18545e+07	3.91074e+07	3.81443e+07	8.87656e+07	8.54644e+07	8.37873e+07	8.08317e+07	7.96472e+07	8.31861e+07	7.53209e+07	7.64436e+07	7.54078e+07
High	O26031	Outer membrane protein (Omp32)	HP_1501	0	20	20	0	8.26925e+07	1.11689e+07	9.43726e+07	1.27005e+07	9.62835e+07	1.2986e+07	5.28065e+07	2.97678e+07	3.71212e+07	6.47682e+07	6.83441e+07	7.54576e+07	8.26925e+07	8.29845e+07	7.77532e+07	4.32536e+07	4.0166e+07	4.29127e+07	5.29216e+07	5.45595e+07	5.26761e+07	8.59588e+07	8.48149e+07	8.4081e+07	1.05461e+08	1.09343e+08	9.74436e+07	4.59331e+07	4.48581e+07	4.25998e+07	4.84794e+07	4.30633e+07	4.07947e+07	7.02809e+07	6.09201e+07	6.60116e+07	9.26445e+07	9.31314e+07	9.64654e+07	8.26925e+07	8.48072e+07	8.20712e+07
High	O25470	Uncharacterized protein	HP_0781	0	16	16	0	1.03275e+08	2.16256e+06	9.31093e+07	1.40574e+07	1.02038e+08	4.58579e+06	1.16375e+07	7.78912e+06	9.67053e+06	1.19076e+07	1.32305e+07	1.42611e+07	1.94623e+07	2.04054e+07	1.96309e+07	7.05383e+06	6.64512e+06	7.20285e+06	9.47327e+06	9.85391e+06	9.98519e+06	1.51605e+07	1.61935e+07	1.65837e+07	1.68127e+07	1.88164e+07	1.58001e+07	9.03895e+06	8.31589e+06	8.43355e+06	8.06122e+06	8.02932e+06	7.67613e+06	1.54885e+07	1.59405e+07	1.71969e+07	1.70326e+07	1.8029e+07	1.82314e+07	1.94623e+07	2.08537e+07	2.07211e+07
High	O25371	Processing protease (YmxG)	HP_0657	0	24	24	0	1.17655e+08	6.40157e+06	1.02595e+08	1.76266e+07	1.02648e+08	7.46194e+06	8.38736e+07	5.50812e+07	6.58109e+07	8.06228e+07	8.63404e+07	9.2374e+07	1.26741e+08	1.27172e+08	1.21342e+08	4.61403e+07	4.23026e+07	4.6023e+07	5.70593e+07	5.78361e+07	5.81958e+07	9.66729e+07	9.75718e+07	9.92165e+07	1.01867e+08	1.04246e+08	9.47058e+07	5.09172e+07	4.95988e+07	4.75322e+07	4.80859e+07	4.59099e+07	4.46956e+07	1.11628e+08	1.12724e+08	1.1703e+08	1.15323e+08	1.17655e+08	1.18091e+08	1.26741e+08	1.29965e+08	1.28081e+08
High	O25728	Putative beta-lactamase HcpC (EC 3.5.2.6) (Cysteine-rich protein C)	hcpC HP_1098	0	11	11	0	1.30454e+08	4.58079e+06	1.0975e+08	7.36334e+06	1.04348e+08	3.49782e+06	9.78322e+07	6.67141e+07	7.49017e+07	8.86462e+07	8.98244e+07	9.3745e+07	1.33338e+08	1.27651e+08	1.23583e+08	5.70434e+07	4.93874e+07	5.55642e+07	5.86931e+07	5.74591e+07	5.76739e+07	9.14723e+07	8.46806e+07	8.99268e+07	9.91328e+07	9.00564e+07	8.86226e+07	5.36323e+07	5.06738e+07	4.79194e+07	5.12218e+07	4.52497e+07	4.51033e+07	1.30206e+08	1.36531e+08	1.33196e+08	1.268e+08	1.22402e+08	1.19844e+08	1.33338e+08	1.30454e+08	1.30446e+08
High	O26084	Lipoprotein	HP_1564	0	14	14	0	1.15855e+08	5.46699e+06	9.31243e+07	1.84877e+07	1.08608e+08	6.90574e+06	8.18202e+07	5.92117e+07	6.51503e+07	7.23939e+07	8.38289e+07	8.58969e+07	1.14432e+08	1.20534e+08	1.22648e+08	4.32786e+07	4.05417e+07	4.74645e+07	5.22215e+07	5.22068e+07	5.44266e+07	9.59765e+07	9.64575e+07	9.56058e+07	8.14349e+07	8.29426e+07	8.25423e+07	5.85686e+07	5.88446e+07	5.2535e+07	4.98588e+07	4.85756e+07	5.00105e+07	1.08896e+08	1.21177e+08	1.15855e+08	1.03552e+08	1.14232e+08	1.09811e+08	1.14432e+08	1.23182e+08	1.29459e+08
High	O25281	Uncharacterized protein	HP_0555	0	13	13	0	1.48018e+08	1.87621e+07	1.15181e+08	4.90494e+06	1.09853e+08	1.72128e+07	1.27799e+07	8.21242e+06	9.54028e+06	1.09692e+07	1.15094e+07	1.24728e+07	1.50143e+07	1.49865e+07	1.44294e+07	6.46282e+06	6.22622e+06	6.67174e+06	8.42772e+06	8.16602e+06	8.11389e+06	1.25739e+07	1.20566e+07	1.25045e+07	1.48614e+07	1.42588e+07	1.39213e+07	7.00514e+06	6.78246e+06	6.34338e+06	6.77874e+06	6.07077e+06	5.79121e+06	1.70089e+07	1.68068e+07	1.69652e+07	1.56904e+07	1.56837e+07	1.59453e+07	1.50143e+07	1.53157e+07	1.52307e+07
High	O25355	Outer membrane protein (Omp13)	HP_0638	0	13	13	0	7.24002e+07	5.18725e+06	9.77163e+07	2.26075e+07	1.10472e+08	3.33521e+07	5.43989e+07	3.39998e+07	4.20623e+07	5.3841e+07	6.11021e+07	6.54321e+07	7.05105e+07	7.21666e+07	6.83286e+07	4.91445e+07	4.54262e+07	4.91752e+07	5.18959e+07	5.33305e+07	5.39461e+07	1.03211e+08	1.06044e+08	1.07163e+08	1.526e+08	1.5505e+08	1.43556e+08	5.17552e+07	4.7592e+07	4.8473e+07	5.15543e+07	5.11224e+07	4.77504e+07	7.24002e+07	6.95809e+07	7.47982e+07	7.70142e+07	8.32629e+07	8.36487e+07	7.05105e+07	7.37518e+07	7.21233e+07
High	O25905	Protease	HP_1350	0	22	22	0	1.23038e+08	8.10498e+06	1.09382e+08	1.72471e+07	1.20873e+08	7.11601e+06	1.63587e+08	1.06799e+08	1.23913e+08	1.5269e+08	1.67811e+08	1.73062e+08	2.54339e+08	2.50261e+08	2.33913e+08	8.06187e+07	7.60587e+07	8.02893e+07	8.93126e+07	9.03522e+07	9.17187e+07	1.60285e+08	1.63815e+08	1.64803e+08	1.37206e+08	1.34673e+08	1.28889e+08	8.01621e+07	7.68749e+07	7.53517e+07	8.00717e+07	7.53319e+07	7.45122e+07	2.17721e+08	2.18566e+08	2.20352e+08	2.18408e+08	2.28673e+08	2.21244e+08	2.54339e+08	2.55758e+08	2.46904e+08
High	P64653	Uncharacterized protein HP_0122	HP_0122	0	1	1	0	1.04933e+08	9.01124e+06	1.19673e+08	1.69882e+06	1.22791e+08	2.58397e+06	1.18626e+06	855112	829617	1.36251e+06	1348751	1.20895e+06	1.52478e+06	1.43107e+06	1.11048e+06	840252	578487	712931	829045	887484	812290	1226284	1277507	1.18564e+06	1.26777e+06	1.09239e+06	1.0275e+06	679056	490191	672220	810737	657129	684115	1.57881e+06	1.75e+06	1.47529e+06	1.94894e+06	1.83792e+06	1.54552e+06	1.52478e+06	1.46251e+06	1.17215e+06
High	O25872	Conserved hypothetical secreted protein	HP_1285	0	10	10	0	1.66077e+08	2.38331e+06	1.32223e+08	1.41324e+07	1.23213e+08	3.8019e+06	1.259e+08	8.16608e+07	8.99863e+07	1.20237e+08	1.17947e+08	1.26426e+08	1.71111e+08	1.62507e+08	1.50174e+08	6.18178e+07	5.59741e+07	5.95716e+07	7.54324e+07	7.34079e+07	7.40254e+07	1.15289e+08	1.1353e+08	1.14713e+08	1.21729e+08	1.12371e+08	1.07349e+08	6.7463e+07	6.18514e+07	5.96034e+07	5.81128e+07	5.47713e+07	5.26218e+07	1.67562e+08	1.6712e+08	1.6002e+08	1.71987e+08	1.60724e+08	1.61624e+08	1.71111e+08	1.66077e+08	1.58514e+08
High	O26042	Iron-regulated outer membrane protein (FrpB)	HP_1512	0	34	34	0	9.2077e+07	6.48795e+06	9.774e+07	6.75864e+07	1.27106e+08	4.84075e+07	6.47313e+07	4.5045e+07	5.17788e+07	6.90523e+07	7.20911e+07	7.63068e+07	8.24703e+07	8.04912e+07	8.03032e+07	4.04355e+07	3.85342e+07	4.13753e+07	5.40421e+07	5.5099e+07	5.52503e+07	1.7246e+08	1.68058e+08	1.72923e+08	1.80707e+08	1.84058e+08	1.73147e+08	5.06716e+07	4.78341e+07	4.67367e+07	5.92761e+07	5.68488e+07	5.66824e+07	8.61517e+07	9.21851e+07	9.2077e+07	9.87725e+07	9.82374e+07	9.75509e+07	8.24703e+07	8.22592e+07	8.47628e+07
High	O25277	Cag pathogenicity island protein (Cag24)	HP_0545	0	10	10	0	1.3541e+08	3.75799e+06	1.17795e+08	1.52615e+07	1.30763e+08	2.55505e+06	9.64808e+07	7.34645e+07	8.0608e+07	1.02135e+08	9.93134e+07	1.0362e+08	1.39497e+08	1.325e+08	1.21123e+08	4.54852e+07	4.12361e+07	4.57111e+07	6.6056e+07	6.37144e+07	6.63206e+07	8.9933e+07	9.18954e+07	9.51679e+07	1.27473e+08	1.15901e+08	1.11539e+08	7.08893e+07	6.64006e+07	6.0359e+07	5.83329e+07	5.84845e+07	5.92459e+07	1.28408e+08	1.50346e+08	1.43343e+08	1.46093e+08	1.35333e+08	1.32468e+08	1.39497e+08	1.3541e+08	1.2785e+08
High	O25945	Outer membrane protein (Omp30)	HP_1395	0	10	10	0	1.33117e+08	5.31942e+06	1.17129e+08	1.04648e+07	1.309e+08	5.76828e+06	1.03494e+08	6.30205e+07	7.48574e+07	9.73718e+07	9.68849e+07	1.08311e+08	1.25502e+08	1.23216e+08	1.14191e+08	4.78253e+07	4.29972e+07	4.85828e+07	6.56826e+07	6.44389e+07	6.66579e+07	8.75708e+07	8.29093e+07	8.73815e+07	1.19839e+08	1.12079e+08	1.07369e+08	6.73529e+07	6.7301e+07	5.71264e+07	6.68695e+07	6.15589e+07	6.17685e+07	1.37741e+08	1.28972e+08	1.33117e+08	1.39281e+08	1.32024e+08	1.38466e+08	1.25502e+08	1.25922e+08	1.20533e+08
High	O25586	Uncharacterized protein	HP_0932	0	5	5	0	1.21171e+08	1.71651e+07	1.56166e+08	1.47367e+07	1.34014e+08	2.08103e+07	608778	464683	446172	799077	769067	796323	638388	610517	607981	687265	599904	691084	773190	788908	754684	1.72227e+06	1.66628e+06	1.6819e+06	3.84868e+06	3.7252e+06	3.66153e+06	737855	722895	679674	771875	747822	718587	810231	950979	793417	1.143e+06	1.048e+06	1.01802e+06	638388	623927	641745
High	O25229	Catalase-related peroxidase (EC 1.11.1.-)	HP_0485	0	17	17	0	1.14943e+08	7.35315e+06	1.20378e+08	7.16844e+06	1.53979e+08	1.76109e+07	8.34986e+07	6.32707e+07	6.12964e+07	7.77112e+07	8.43504e+07	1.1859e+08	1.52308e+08	1.23038e+08	1.21532e+08	5.69402e+07	5.29919e+07	5.9185e+07	6.52963e+07	6.78606e+07	8.51723e+07	9.76709e+07	9.66073e+07	1.02322e+08	1.40516e+08	1.40198e+08	1.34041e+08	7.98409e+07	7.84164e+07	7.55828e+07	5.95876e+07	5.42201e+07	5.26333e+07	1.11129e+08	1.29484e+08	1.09002e+08	1.11158e+08	1.14943e+08	1.51607e+08	1.52308e+08	1.2574e+08	1.28281e+08
High	O25656	Protease (PqqE)	HP_1012	0	24	24	0	2.21244e+08	1.62694e+07	1.60298e+08	2.88642e+07	1.5631e+08	7.25332e+06	8.44631e+07	5.66271e+07	6.55139e+07	8.60168e+07	9.02027e+07	9.81911e+07	1.35503e+08	1.31956e+08	1.30495e+08	4.86702e+07	4.39582e+07	4.7185e+07	6.02026e+07	6.19283e+07	6.12379e+07	1.01754e+08	1.00045e+08	1.00237e+08	1.02119e+08	1.10194e+08	9.91439e+07	5.60095e+07	5.19474e+07	5.11885e+07	5.68486e+07	5.47266e+07	5.18833e+07	1.12413e+08	1.15888e+08	1.16502e+08	1.23038e+08	1.22918e+08	1.25528e+08	1.35503e+08	1.34855e+08	1.37742e+08
High	P43313	DNA protection during starvation protein (EC 1.16.-.-) (Bacterioferritin) (HP-NAP) (Neutrophil-activating protein A) (NAP A)	dps napA HP_0243	0	8	8	0	1.70359e+08	2.34066e+07	2.10078e+08	1.12569e+08	1.57483e+08	7.297e+07	1.44874e+08	7.76045e+07	9.58001e+07	9.12947e+07	9.9737e+07	1.06564e+08	1.92478e+08	1.96077e+08	1.8268e+08	1.34437e+08	1.25876e+08	1.35478e+08	1.15558e+08	1.19991e+08	1.17613e+08	3.91781e+06	3.93011e+06	3.9075e+06	9.41703e+07	9.62183e+07	8.5177e+07	1.45636e+08	1.39081e+08	1.44329e+08	7.61674e+07	6.99938e+07	6.80704e+07	1.92815e+08	1.58819e+08	1.70359e+08	1.30588e+08	1.3591e+08	1.36231e+08	1.92478e+08	2.00384e+08	1.92825e+08
High	O25015	Outer membrane protein (Omp6)	HP_0229	0	17	16	0	1.60694e+08	1.35202e+07	1.48092e+08	3.32979e+07	1.58748e+08	5.73879e+06	1.08193e+08	6.83417e+07	7.87865e+07	1.1523e+08	1.26855e+08	1.4263e+08	1.53442e+08	1.57241e+08	1.56252e+08	6.2237e+07	5.82023e+07	6.42428e+07	8.00624e+07	8.74375e+07	8.29097e+07	1.52133e+08	1.47256e+08	1.55541e+08	1.46651e+08	1.38327e+08	1.37522e+08	8.2676e+07	8.14507e+07	7.44647e+07	7.43796e+07	6.31435e+07	6.50161e+07	1.43995e+08	1.39862e+08	1.40104e+08	1.64825e+08	1.72863e+08	1.82339e+08	1.53442e+08	1.60694e+08	1.6493e+08
High	O24996	Uncharacterized protein	HP_0204	0	2	2	0	1.88882e+08	6.85416e+06	1.72539e+08	1.97082e+07	1.76547e+08	2.23928e+07	1.18189e+07	5.75595e+06	6.64972e+06	7.93903e+06	8.91668e+06	9.64913e+06	1.14507e+07	1.19053e+07	1.12208e+07	4.34403e+06	4.41919e+06	5.00058e+06	5.16987e+06	5.40161e+06	5.32789e+06	7.2728e+06	7.54749e+06	7.76526e+06	6.8686e+06	6.47574e+06	6.29132e+06	4.17193e+06	3.89069e+06	3.79778e+06	3.79163e+06	3.60703e+06	3.40683e+06	1.57299e+07	1.17796e+07	1.1825e+07	1.1356e+07	1.21506e+07	1.23355e+07	1.14507e+07	1.21668e+07	1.18439e+07
High	O24870	Outer membrane protein (Omp2)	HP_0025	0	28	27	0	1.68558e+08	8.89629e+06	1.69183e+08	3.89405e+07	2.04771e+08	3.29193e+07	1.17688e+08	8.50095e+07	9.47871e+07	1.06707e+08	1.12617e+08	1.17202e+08	1.72443e+08	1.6975e+08	1.65594e+08	8.46149e+07	7.62675e+07	8.5603e+07	9.47714e+07	9.53734e+07	9.69158e+07	1.82547e+08	1.83359e+08	1.86971e+08	2.28225e+08	2.15674e+08	2.102e+08	9.11555e+07	9.00923e+07	8.52587e+07	9.44874e+07	9.20848e+07	8.85104e+07	1.56633e+08	1.73973e+08	1.68558e+08	1.52634e+08	1.53462e+08	1.49831e+08	1.72443e+08	1.73478e+08	1.7479e+08
High	O25625	Uncharacterized protein	HP_0973	0	9	9	0	2.25348e+08	4.36158e+06	2.04618e+08	1.01198e+07	2.22451e+08	1.69313e+07	3.28477e+07	1.93683e+07	2.13292e+07	3.0344e+07	2.88402e+07	3.14741e+07	4.41621e+07	4.17602e+07	3.94063e+07	1.85536e+07	1.6025e+07	1.7924e+07	2.18334e+07	2.17431e+07	2.15527e+07	2.96773e+07	2.77384e+07	2.86752e+07	4.25395e+07	4.03142e+07	3.68386e+07	2.13076e+07	1.9828e+07	1.89723e+07	2.06989e+07	1.91737e+07	1.90558e+07	4.37175e+07	3.96374e+07	3.79292e+07	4.34041e+07	3.93001e+07	4.02367e+07	4.41621e+07	4.26775e+07	4.15947e+07
High	O25571	Outer membrane protein (Omp21)	HP_0913	0	15	15	0	2.13751e+08	2.61843e+07	2.55714e+08	6.24007e+07	2.458e+08	3.34573e+07	1.66853e+08	9.38339e+07	1.16046e+08	1.85972e+08	1.94639e+08	2.03915e+08	2.12316e+08	2.09157e+08	2.04381e+08	1.02054e+08	9.1049e+07	1.02731e+08	1.47493e+08	1.40862e+08	1.43162e+08	2.61672e+08	2.67096e+08	2.60772e+08	2.82978e+08	2.53708e+08	2.50844e+08	1.22471e+08	1.13534e+08	1.10044e+08	1.15528e+08	1.08536e+08	1.09273e+08	2.22067e+08	1.92032e+08	2.06362e+08	2.66015e+08	2.65232e+08	2.60685e+08	2.12316e+08	2.13751e+08	2.15731e+08
High	O25218	Outer membrane protein (Omp11)	HP_0472	0	12	12	0	8.15926e+07	1.8349e+07	2.26552e+08	3.58534e+07	2.54025e+08	4.72609e+07	4.8856e+07	3.05932e+07	3.65949e+07	5.70417e+07	6.02072e+07	6.37362e+07	1.09894e+08	1.07137e+08	1.02387e+08	1.14137e+08	1.01429e+08	1.11078e+08	1.65659e+08	1.68864e+08	1.68875e+08	1.64737e+08	1.67647e+08	1.68549e+08	2.24263e+08	2.20418e+08	2.0836e+08	1.56254e+08	1.52145e+08	1.49746e+08	7.98555e+07	8.4849e+07	7.99757e+07	6.50232e+07	6.26094e+07	6.50758e+07	8.15926e+07	8.20434e+07	8.14806e+07	1.09894e+08	1.0949e+08	1.08073e+08
High	O25508	Uncharacterized protein	HP_0837	0	5	5	0	2.63337e+08	9.11985e+06	2.4139e+08	1.8379e+07	2.59038e+08	1.12963e+07	5.71249e+06	3.36379e+06	4.19281e+06	6.34939e+06	6.9011e+06	7.54938e+06	8.18038e+06	8.27e+06	7.72292e+06	7.32403e+06	6.39907e+06	6.89549e+06	7.00151e+06	6.96296e+06	6.88994e+06	5.27748e+06	5.3116e+06	5.48748e+06	1.20608e+07	1.23234e+07	1.11116e+07	8.36293e+06	8.03596e+06	7.74758e+06	5.85725e+06	5.70643e+06	5.39575e+06	7.60283e+06	6.88404e+06	7.45597e+06	9.08218e+06	9.40402e+06	9.65116e+06	8.18038e+06	8.45165e+06	8.15182e+06
High	O25230	Uncharacterized protein	HP_0486	0	21	21	0	2.35152e+08	7.14106e+06	2.34415e+08	2.95686e+07	2.62246e+08	1.21795e+07	1.71929e+07	9.06284e+06	1.0923e+07	1.48659e+07	1.5585e+07	1.69795e+07	1.69071e+07	1.71795e+07	1.63549e+07	1.32506e+07	1.21255e+07	1.27825e+07	1.41125e+07	1.51889e+07	1.44261e+07	4.3423e+07	4.30947e+07	4.54836e+07	6.7285e+07	6.4659e+07	6.39128e+07	1.90135e+07	1.80113e+07	1.65393e+07	2.45009e+07	2.28413e+07	2.19927e+07	2.28823e+07	1.85472e+07	1.9424e+07	2.12642e+07	2.12375e+07	2.17067e+07	1.69071e+07	1.75569e+07	1.72631e+07
High	O25743	Gamma-glutamyltranspeptidase (Ggt)	HP_1118	0	20	20	0	3.12776e+08	3.35523e+07	2.60794e+08	4.57689e+07	2.63256e+08	9.56153e+06	2.44236e+08	1.43122e+08	1.75887e+08	1.94319e+08	2.21487e+08	2.44035e+08	3.59222e+08	3.73753e+08	3.57957e+08	1.31593e+08	1.15783e+08	1.32035e+08	1.4124e+08	1.42577e+08	1.38126e+08	2.61358e+08	2.58168e+08	2.61413e+08	2.35543e+08	2.39309e+08	2.26872e+08	1.3763e+08	1.30461e+08	1.27348e+08	1.18067e+08	1.13269e+08	1.11972e+08	3.25057e+08	2.929e+08	3.12776e+08	2.77954e+08	3.01817e+08	3.11975e+08	3.59222e+08	3.81962e+08	3.77836e+08
High	P55969	Neuraminyllactose-binding hemagglutinin (Flagellar sheath adhesin) (N-acetylneuraminyllactose-binding fibrillar hemagglutinin receptor-binding subunit) (NLBH)	hpaA HP_0797	0	15	15	0	3.31203e+08	2.48849e+07	2.58955e+08	1.42841e+07	2.66654e+08	1.37832e+07	2.48854e+08	1.66999e+08	1.81283e+08	2.14151e+08	2.23867e+08	2.4211e+08	3.66953e+08	3.50792e+08	3.48404e+08	1.28466e+08	1.15349e+08	1.30815e+08	1.45215e+08	1.50364e+08	1.4374e+08	2.12677e+08	1.98133e+08	2.16628e+08	2.37883e+08	2.19328e+08	2.21608e+08	1.33749e+08	1.22425e+08	1.17761e+08	1.34128e+08	1.18625e+08	1.19417e+08	3.31203e+08	3.41765e+08	3.2237e+08	3.06322e+08	3.0506e+08	3.09515e+08	3.66953e+08	3.58498e+08	3.67753e+08
High	O25076	YceI domain-containing protein	HP_0305	0	9	9	0	3.51481e+08	1.47604e+07	2.97567e+08	2.53822e+07	2.76596e+08	1.17831e+07	2.70822e+08	1.76748e+08	2.0062e+08	2.23799e+08	2.41862e+08	2.54712e+08	3.43842e+08	3.47099e+08	3.32988e+08	1.49655e+08	1.46712e+08	1.49414e+08	1.56958e+08	1.63316e+08	1.68536e+08	2.484e+08	2.55476e+08	2.58194e+08	2.30221e+08	2.5694e+08	2.24023e+08	1.56069e+08	1.47619e+08	1.48465e+08	1.30002e+08	1.26303e+08	1.19082e+08	3.6044e+08	3.61717e+08	3.56757e+08	3.20122e+08	3.29581e+08	3.25626e+08	3.43842e+08	3.54723e+08	3.51481e+08
High	O26082	Iron(III) ABC transporter, periplasmic iron-binding protein (CeuE)	HP_1561	0	16	8	0	3.09003e+08	1.13494e+07	2.55944e+08	5.63525e+07	2.89835e+08	1.19466e+07	6.03205e+07	3.67889e+07	4.33798e+07	5.20038e+07	5.681e+07	6.08326e+07	8.30276e+07	8.18246e+07	7.84274e+07	3.19264e+07	2.97217e+07	3.34282e+07	3.45894e+07	3.60574e+07	3.72232e+07	6.01794e+07	5.92021e+07	6.09267e+07	6.49322e+07	6.34345e+07	6.23149e+07	3.90869e+07	3.69861e+07	3.50528e+07	3.10851e+07	3.09299e+07	2.97372e+07	8.02814e+07	7.52889e+07	7.71412e+07	7.43864e+07	7.74141e+07	7.77688e+07	8.30276e+07	8.36218e+07	8.27829e+07
Low	O25480	Sigma-54 interacting protein	HP_0792	0.07	1	1	0	1.70704e+08	1.6156e+07	2.37976e+08	1.80903e+08	2.99481e+08	3.88647e+07	1.04798e+08	7.62788e+07	7.78047e+07	1.36186e+08	1.29262e+08	1.30161e+08	1.81899e+08	1.6573e+08	1.61723e+08	2.46559e+08	2.16055e+08	2.44076e+08	1.43796e+08	1.33485e+08	133231638	29433402	2.90262e+07	2.92117e+07	2.72562e+08	265556289	2.54521e+08	1.56414e+08	1.52516e+08	1.38396e+08	1.00214e+08	9.98368e+07	9.58518e+07	1.39477e+08	1.56106e+08	1.38358e+08	1.94801e+08	1.76143e+08	1.66398e+08	1.81899e+08	1.6937e+08	1.70704e+08
High	O25086	Outer membrane protein (Omp9)	HP_0317	0	22	9	20	3.30744e+08	2.75123e+07	2.76291e+08	7.39835e+07	3.03277e+08	2.37019e+07	2.54281e+08	1.61613e+08	1.82719e+08	2.701e+08	2.65805e+08	2.79261e+08	2.94245e+08	2.88659e+08	2.79351e+08	1.39948e+08	1.26943e+08	1.3755e+08	1.61901e+08	1.55458e+08	1.53441e+08	3.21804e+08	3.15865e+08	3.16726e+08	2.90314e+08	2.67556e+08	2.54759e+08	1.31919e+08	1.3091e+08	1.25212e+08	1.42784e+08	1.35642e+08	1.28549e+08	3.38426e+08	3.30744e+08	3.24924e+08	3.86351e+08	3.62208e+08	3.57009e+08	2.94245e+08	2.95e+08	2.94865e+08
High	O25825	Cytochrome c-553 (Cytochrome c553)	HP_1227	0	5	5	0	3.88952e+08	2.33671e+07	3.15818e+08	2.90781e+07	3.4482e+08	1.86973e+07	2.63956e+08	1.79594e+08	2.03719e+08	2.9709e+08	3.07822e+08	3.2432e+08	3.99037e+08	3.66929e+08	3.68488e+08	1.43652e+08	1.2802e+08	1.45074e+08	2.03362e+08	2.01023e+08	1.95223e+08	2.31339e+08	2.30399e+08	2.36485e+08	3.34826e+08	3.23895e+08	3.04568e+08	1.72116e+08	1.65703e+08	1.63989e+08	1.52341e+08	1.54398e+08	1.49045e+08	3.51303e+08	3.67541e+08	3.62269e+08	4.24958e+08	4.19464e+08	4.14612e+08	3.99037e+08	3.74989e+08	3.88952e+08
High	O24983	Uncharacterized protein	HP_0181	0	3	3	0	4.10175e+08	2.49518e+07	3.58629e+08	7.60059e+07	3.88336e+08	3.15477e+07	436433	283486	318718	722950	730928	734707	1.09084e+06	1.02472e+06	945596	438199	329051	349995	724695	729366	679814	389271	370261	435869	1.63642e+06	1.55265e+06	1.41339e+06	831235	801804	808513	654835	646169	614904	580854	580157	566768	1.03411e+06	996024	939252	1.09084e+06	1.04722e+06	998110
High	O25570	Outer membrane protein (Omp20)	HP_0912	0	17	17	0	3.84598e+08	4.70479e+07	3.82916e+08	8.68748e+07	4.0055e+08	5.34666e+07	2.67777e+08	1.80031e+08	2.02399e+08	3.28403e+08	3.46601e+08	3.63255e+08	3.74057e+08	3.83528e+08	3.64363e+08	1.61948e+08	1.50228e+08	1.61982e+08	2.14729e+08	2.17127e+08	2.12027e+08	3.918e+08	3.85952e+08	3.93064e+08	4.25992e+08	3.87537e+08	3.82528e+08	1.74486e+08	1.70808e+08	1.66415e+08	1.94542e+08	1.72676e+08	1.73134e+08	3.56389e+08	3.68435e+08	3.59921e+08	4.69748e+08	4.72308e+08	4.64387e+08	3.74057e+08	3.91952e+08	3.84598e+08
High	P69996	Urease subunit beta (EC 3.5.1.5) (Urea amidohydrolase subunit beta)	ureB hpuB HP_0072	0	20	20	0	3.89357e+08	6.51363e+07	3.91434e+08	2.30796e+08	4.34763e+08	1.58547e+08	3.46939e+08	2.07096e+08	2.34442e+08	1.89932e+08	1.92831e+08	2.14142e+08	3.97883e+08	3.80989e+08	3.6251e+08	1.91821e+08	1.79845e+08	2.07189e+08	3.28464e+08	3.20014e+08	3.32036e+08	2.32883e+07	2.1023e+07	2.14136e+07	1.15971e+08	1.10632e+08	1.08273e+08	2.60503e+08	2.49969e+08	2.27891e+08	2.09865e+08	1.8821e+08	1.87922e+08	4.61746e+08	4.23824e+08	4.16902e+08	2.71678e+08	2.62767e+08	2.7376e+08	3.97883e+08	3.89357e+08	3.82642e+08
High	P42383	60 kDa chaperonin (GroEL protein) (Heat shock protein 60) (Protein Cpn60)	groL groEL hsp60 hspB mopA HP_0010	0	32	32	0	3.26182e+08	7.6111e+07	5.3599e+08	3.40857e+08	4.78692e+08	1.69495e+08	3.2739e+08	2.28444e+08	2.63408e+08	2.29999e+08	2.39367e+08	2.53751e+08	2.90774e+08	2.88838e+08	2.76213e+08	4.2603e+08	3.96846e+08	4.27482e+08	3.09057e+08	3.02154e+08	2.97308e+08	1.55523e+07	1.44586e+07	1.52863e+07	1.93422e+08	1.82369e+08	1.77156e+08	3.2273e+08	3.19636e+08	3.02705e+08	2.2364e+08	2.14097e+08	2.09188e+08	4.35727e+08	4.67514e+08	4.68412e+08	3.28991e+08	3.26182e+08	3.24396e+08	2.90774e+08	2.95182e+08	2.91553e+08
High	O25715	Uncharacterized protein	HP_1083	0	16	16	0	6.27732e+08	1.79161e+07	4.88064e+08	5.53772e+07	4.84788e+08	1.9075e+07	1.29773e+07	8.30217e+06	9.66986e+06	1.36083e+07	1.48042e+07	1.52268e+07	1.33373e+07	1.32132e+07	1.31522e+07	5.0842e+06	4.7112e+06	5.14862e+06	6.49617e+06	6.72261e+06	6.58487e+06	2.70072e+07	2.71314e+07	2.77571e+07	4.22452e+07	3.98836e+07	3.88302e+07	9.87965e+06	1.0023e+07	9.19533e+06	1.34681e+07	1.32813e+07	1.20568e+07	1.72716e+07	1.69905e+07	1.71957e+07	1.94653e+07	2.01734e+07	1.9466e+07	1.33373e+07	1.35034e+07	1.38826e+07
High	P77872	Catalase (EC 1.11.1.6)	katA HP_0875	0	31	31	0	4.64472e+08	3.98995e+07	5.12877e+08	5.06549e+07	4.94212e+08	2.13243e+07	3.41318e+08	2.26958e+08	2.71932e+08	3.05815e+08	3.19875e+08	3.4676e+08	5.29428e+08	5.20852e+08	5.05833e+08	2.61795e+08	2.36982e+08	2.63833e+08	2.8619e+08	2.925e+08	2.87135e+08	3.09368e+08	2.94236e+08	3.04626e+08	4.28377e+08	4.09636e+08	3.89916e+08	2.74487e+08	2.70649e+08	2.50317e+08	2.30426e+08	2.23741e+08	2.13618e+08	4.54265e+08	4.64472e+08	4.83569e+08	4.37438e+08	4.35889e+08	4.433e+08	5.29428e+08	5.32292e+08	5.33925e+08
High	P56112	Putative peptidyl-prolyl cis-trans isomerase HP_0175 (PPIase HP_0175) (EC 5.2.1.8) (Rotamase HP_0175)	HP_0175	0	20	20	0	7.38654e+08	2.39334e+07	5.0486e+08	8.2191e+07	4.98882e+08	3.15785e+07	5.4881e+08	3.69265e+08	4.19459e+08	4.82072e+08	5.12901e+08	5.41225e+08	7.47529e+08	7.22778e+08	6.9922e+08	2.29177e+08	2.14323e+08	2.3726e+08	2.81027e+08	2.84604e+08	2.84437e+08	4.84125e+08	4.79172e+08	4.93364e+08	4.77833e+08	4.69473e+08	4.51625e+08	2.4376e+08	2.30638e+08	2.27201e+08	2.30397e+08	2.24381e+08	2.15637e+08	7.30419e+08	7.55706e+08	7.45914e+08	6.89557e+08	6.98922e+08	6.91904e+08	7.47529e+08	7.38654e+08	7.38051e+08
High	O25663	Periplasmic serine endoprotease DegP-like (EC 3.4.21.107)	HP_1019	0	26	26	0	6.85499e+08	3.7644e+07	5.74071e+08	7.72479e+07	5.51861e+08	5.36549e+07	5.15663e+08	3.26175e+08	3.85485e+08	4.65816e+08	5.00376e+08	5.40481e+08	7.47139e+08	7.4706e+08	7.2988e+08	2.5267e+08	2.27522e+08	2.53668e+08	3.22094e+08	3.21928e+08	3.21395e+08	5.09764e+08	4.95094e+08	5.21873e+08	4.92318e+08	4.76009e+08	4.509e+08	2.53882e+08	2.45957e+08	2.30994e+08	2.92395e+08	2.6122e+08	2.65542e+08	6.86303e+08	6.67521e+08	6.85499e+08	6.66304e+08	6.81854e+08	6.90953e+08	7.47139e+08	7.63469e+08	7.70414e+08
High	O25891	Uncharacterized protein	HP_1333	0	3	3	0	5.64799e+08	9.21908e+06	5.87326e+08	2.78178e+07	5.54211e+08	3.49432e+07	507965	239949	298933	423328	487148	540539	735695	748193	675421	279543	281827	301506	270953	289640	276554	518241	542156	534746	511314	447300	458618	248559	250316	231611	210117	181602	193867	676057	491058	531586	605529	663829	691027	735695	764627	712931
High	P14916	Urease subunit alpha (EC 3.5.1.5) (Urea amidohydrolase subunit alpha)	ureA hpuA HP_0073	0	15	15	0	4.7398e+08	9.03927e+07	4.75952e+08	2.66178e+08	5.559e+08	1.9241e+08	4.36461e+08	2.70715e+08	3.10137e+08	2.41198e+08	2.43714e+08	2.62215e+08	4.77636e+08	4.63793e+08	4.42497e+08	2.39371e+08	2.18866e+08	2.36133e+08	3.98307e+08	3.80524e+08	3.76998e+08	2.8687e+07	2.75712e+07	2.78343e+07	1.63113e+08	1.48432e+08	1.44738e+08	3.1594e+08	3.11648e+08	2.94254e+08	2.62068e+08	2.48181e+08	2.40282e+08	5.80892e+08	5.54022e+08	5.51508e+08	3.4501e+08	3.32105e+08	3.35217e+08	4.77636e+08	4.7398e+08	4.67071e+08
High	P52093	Bacterial non-heme ferritin (EC 1.16.3.2)	ftnA pfr HP_0653	0	6	6	0	3.2353e+08	4.66549e+07	4.74605e+08	3.24032e+08	5.81875e+08	9.51034e+07	1.7034e+08	1.21943e+08	1.31816e+08	2.30542e+08	2.37421e+08	2.4529e+08	3.45786e+08	3.27746e+08	3.22979e+08	4.39374e+08	3.96153e+08	4.46898e+08	2.66146e+08	2.64914e+08	2.70292e+08	5.91528e+07	5.55488e+07	6.01044e+07	5.04132e+08	5.01327e+08	4.90396e+08	3.60448e+08	3.64666e+08	3.02261e+08	2.21576e+08	1.94611e+08	1.98511e+08	2.26707e+08	2.49559e+08	2.34405e+08	3.29768e+08	3.2353e+08	3.1358e+08	3.45786e+08	3.34945e+08	3.40916e+08
High	O25011	Peptide methionine sulfoxide reductase MsrA/MsrB [Includes: Peptide methionine sulfoxide reductase MsrA (Protein-methionine-S-oxide reductase) (EC 1.8.4.11) (Peptide-methionine (S)-S-oxide reductase) (Peptide Met(O) reductase); Peptide methionine sulfoxide reductase MsrB (EC 1.8.4.12) (Peptide-methionine (R)-S-oxide reductase)]	msrAB msrA HP_0224	0	23	23	0	8.01988e+08	6.19091e+07	6.05488e+08	1.35366e+08	5.94495e+08	7.16344e+07	6.69731e+08	4.45137e+08	5.05808e+08	565203501	5.50476e+08	5.78245e+08	8.30825e+08	7.84751e+08	7.53984e+08	2.83488e+08	2.56104e+08	2.75295e+08	3.43264e+08	3.41332e+08	3.25412e+08	6.50984e+08	6.15652e+08	6.43961e+08	6.311e+08	6.03186e+08	5.6035e+08	2.74411e+08	2.64878e+08	2.5442e+08	2.80281e+08	2.63895e+08	2.56965e+08	8.91354e+08	9.10978e+08	8.99466e+08	8.08468e+08	7.50125e+08	7.39232e+08	8.30825e+08	8.01988e+08	7.95857e+08
High	P55981	Vacuolating cytotoxin autotransporter [Cleaved into: Vacuolating cytotoxin; Vacuolating cytotoxin translocator]	vacA HP_0887	0	41	41	0	5.00735e+07	2.43209e+07	1.97612e+08	1.45946e+08	6.19722e+08	1.03411e+08	3.17631e+07	1.98141e+07	2.35719e+07	3.50066e+07	3.60258e+07	3.97161e+07	9.62372e+07	9.56965e+07	9.19931e+07	9.65457e+07	8.76977e+07	9.57654e+07	2.85782e+08	2.84e+08	2.77993e+08	1.46427e+08	1.43615e+08	1.47018e+08	5.92573e+08	5.97323e+08	5.35724e+08	2.21875e+08	2.15116e+08	2.10789e+08	2.91274e+08	2.76621e+08	2.70106e+08	4.22739e+07	4.05499e+07	4.19174e+07	5.00735e+07	4.90917e+07	5.07732e+07	9.62372e+07	9.77985e+07	9.7102e+07
High	O25017	DsbG_N domain-containing protein	HP_0231	0	15	15	0	7.76123e+08	5.1471e+07	5.79405e+08	1.16503e+08	6.36845e+08	3.78775e+07	5.74799e+08	3.71876e+08	4.42519e+08	5.4813e+08	5.69555e+08	6.00951e+08	8.66723e+08	8.61732e+08	8.33063e+08	2.7484e+08	2.54197e+08	2.79801e+08	3.21395e+08	3.26628e+08	3.32024e+08	5.98944e+08	5.97852e+08	6.0417e+08	6.2469e+08	6.0713e+08	5.61466e+08	3.28827e+08	3.24324e+08	3.11614e+08	2.83965e+08	2.78473e+08	2.63613e+08	7.65008e+08	7.6105e+08	7.86921e+08	7.84045e+08	7.76123e+08	7.68258e+08	8.66723e+08	8.8066e+08	8.79327e+08
High	O25495	Uncharacterized protein	HP_0817	0	2	2	0	7.13057e+08	2.82979e+07	7.17744e+08	4.51142e+07	6.84855e+08	1.08794e+07	172494	128146	145006	203746	224807	229792	327376	237513	238951	125552	121424	118847	105687	137733	129473	184890	172197	189117	271018	243416	232764	155969	173752	136010	112200	123223	121062	229574	262252	257861	291438	306341	293768	327376	242730	252222
High	O25873	Conserved hypothetical secreted protein	HP_1286	0	13	13	0	1.00458e+09	5.14433e+07	7.87927e+08	2.42723e+07	7.00107e+08	1.36331e+07	8.30583e+08	5.35799e+08	5.9187e+08	7.14653e+08	7.34115e+08	7.85806e+08	9.78914e+08	9.54948e+08	9.13197e+08	3.99949e+08	3.62016e+08	3.96758e+08	4.4324e+08	4.39136e+08	4.31827e+08	6.19874e+08	6.0869e+08	6.20532e+08	6.43149e+08	6.14606e+08	5.8618e+08	3.56765e+08	3.43519e+08	3.29597e+08	3.38816e+08	3.13126e+08	2.96623e+08	1.10543e+09	1.09652e+09	1.05251e+09	1.02224e+09	1.00037e+09	1.00458e+09	9.78914e+08	9.75923e+08	9.63912e+08
High	O24923	Uncharacterized protein	HP_0097	0	9	9	0	9.89304e+08	1.66943e+07	9.08148e+08	1.77629e+07	1.00474e+09	3.8904e+07	1.70899e+08	1.26815e+08	1.35281e+08	1.59543e+08	1.60865e+08	1.74792e+08	2.35152e+08	2.21641e+08	2.24969e+08	1.08852e+08	9.54576e+07	1.07484e+08	1.34449e+08	1.32147e+08	1.28981e+08	2.09529e+08	2.15608e+08	2.10557e+08	2.11523e+08	1.98609e+08	2.01192e+08	1.38922e+08	1.34236e+08	1.25002e+08	1.19062e+08	1.2129e+08	1.13353e+08	2.27452e+08	2.59527e+08	2.40567e+08	2.28211e+08	2.19208e+08	2.23455e+08	2.35152e+08	2.26509e+08	2.37463e+08
High	O25791	Outer membrane protein (Omp27)	HP_1177	0	30	27	4	1.27793e+09	9.3746e+07	1.27937e+09	3.57837e+08	1.35473e+09	1.22041e+08	9.95099e+08	6.22712e+08	7.18634e+08	1.04088e+09	1.05783e+09	1.1368e+09	1.23216e+09	1.21982e+09	1.17213e+09	6.0841e+08	5.49923e+08	6.03513e+08	7.31823e+08	7.21218e+08	7.13082e+08	1.48353e+09	1.45458e+09	1.47497e+09	1.34179e+09	1.25185e+09	1.22117e+09	6.22145e+08	5.94739e+08	5.7584e+08	6.37156e+08	6.04899e+08	5.85567e+08	1.32439e+09	1.27439e+09	1.27793e+09	1.48888e+09	1.44149e+09	1.4533e+09	1.23216e+09	1.24661e+09	1.23723e+09
High	P0A0V0	LPP20 lipoprotein	lpp20 HP_1456	0	13	13	0	1.24168e+09	1.70223e+07	1.31783e+09	1.10159e+08	1.35584e+09	1.06279e+08	8.78922e+08	6.05423e+08	6.97199e+08	8.87362e+08	9.45386e+08	9.98417e+08	1.24168e+09	1.19787e+09	1.20498e+09	7.02843e+08	6.52266e+08	7.11038e+08	7.19823e+08	7.42903e+08	7.41256e+08	8.73524e+08	8.26658e+08	8.47989e+08	1.00852e+09	9.33447e+08	9.34909e+08	6.90589e+08	7.02559e+08	6.55878e+08	6.37358e+08	6.22285e+08	5.8247e+08	1.16977e+09	1.23901e+09	1.23981e+09	1.26928e+09	1.28826e+09	1.27638e+09	1.24168e+09	1.22418e+09	1.2719e+09
Medium	P56033	50S ribosomal protein L5	rplE HP_1307	0.013	1	1	0
Low	O25272	Cag pathogenicity island protein (Cag18)	HP_0539	0.068	1	1	0
High	O25028	Flagellar P-ring protein (Basal body P-ring protein)	flgI HP_0246	0.011	1	1	0
[truncated: 45 more columns]

## Sheet: Supplementary Table 2
Supplementary Table 2. Proteins with high FDR identified in H. pylori OMVs isolated from 48 h, 64 h and 72 h F12-cholesterol liquid cultures.
Accession number	Protein names	Gene names	Gene ontology (cellular component); *Manual curation	Gene ontology (biological process)	Gene ontology (molecular function)	Abundances (Grouped): 48h	Abundances (Grouped) SD: 48h	Abundances (Grouped): 64h	Abundances (Grouped) SD: 64h	Abundances (Grouped): 72h	Abundances (Grouped) SD: 72h
P0A0R3	10 kDa chaperonin (GroES protein) (Heat shock protein 10) (Protein Cpn10)	groS groES hsp10 hspA mopB HP_0011	cytoplasm [GO:0005737]	chaperone cofactor-dependent protein refolding [GO:0051085]	ATP binding [GO:0005524]; chaperone binding [GO:0051087]; identical protein binding [GO:0042802]; metal ion binding [GO:0046872]; unfolded protein binding [GO:0051082]	614700	156383	1.48776e+06	654536	1.24685e+06	430232
O24930	2',3'-cyclic-nucleotide 2'-phosphodiesterase (CpdB)	HP_0104	outer membrane-bounded periplasmic space [GO:0030288]	nucleotide catabolic process [GO:0009166]	hydrolase activity, acting on ester bonds [GO:0016788]; metal ion binding [GO:0046872]; nucleotide binding [GO:0000166]	6.1257e+07	794858	5.68648e+07	1.35217e+07	5.80188e+07	1.43657e+06
P56027	30S ribosomal protein S20	rpsT HP_0076	cytosol [GO:0005829]; small ribosomal subunit [GO:0015935]	translation [GO:0006412]	small ribosomal subunit rRNA binding [GO:0070181]; structural constituent of ribosome [GO:0003735]	477623	128486	831426	348748	685484	234806
Q48255	3-dehydroquinate dehydratase (3-dehydroquinase) (EC 4.2.1.10) (Type II DHQase)	aroQ HP_1038		aromatic amino acid family biosynthetic process [GO:0009073]; cellular amino acid biosynthetic process [GO:0008652]; chorismate biosynthetic process [GO:0009423]	3-dehydroquinate dehydratase activity [GO:0003855]	1.52143e+06	156659	2.89618e+06	172725	2.23158e+06	1.01959e+06
O25698	3-methyl-2-oxobutanoate hydroxymethyltransferase (EC 2.1.2.11) (Ketopantoate hydroxymethyltransferase) (KPHMT)	panB HP_1058	cytoplasm [GO:0005737]	pantothenate biosynthetic process [GO:0015940]	3-methyl-2-oxobutanoate hydroxymethyltransferase activity [GO:0003864]; magnesium ion binding [GO:0000287]	961147	133035	1.54986e+06	860743	1.30396e+06	701917
O25657	4-hydroxy-tetrahydrodipicolinate synthase (HTPA synthase) (EC 4.3.3.7)	dapA HP_1013	cytoplasm [GO:0005737]	diaminopimelate biosynthetic process [GO:0019877]; lysine biosynthetic process via diaminopimelate [GO:0009089]	4-hydroxy-tetrahydrodipicolinate synthase activity [GO:0008840]	214522	0	510514	0	473792	116170
P42383	60 kDa chaperonin (GroEL protein) (Heat shock protein 60) (Protein Cpn60)	groL groEL hsp60 hspB mopA HP_0010	GroEL-GroES complex [GO:1990220]	chaperone cofactor-dependent protein refolding [GO:0051085]; protein folding [GO:0006457]; protein refolding [GO:0042026]; response to heat [GO:0009408]	ATP binding [GO:0005524]; unfolded protein binding [GO:0051082]	3.26182e+08	7.6111e+07	5.3599e+08	3.40857e+08	4.78692e+08	1.69495e+08
O25399	Acetyl coenzyme A acetyltransferase (Thiolase) (FadA)	HP_0690		fatty acid beta-oxidation [GO:0006635]	acetyl-CoA C-acetyltransferase activity [GO:0003985]; acetyl-CoA C-acyltransferase activity [GO:0003988]	1.2437e+06	155586	1.79404e+06	79629.5	1.436e+06	442055
P56418	Aconitate hydratase B (ACN) (Aconitase) (EC 4.2.1.3) ((2R,3S)-2-methylisocitrate dehydratase) ((2S,3R)-3-hydroxybutane-1,2,3-tricarboxylate dehydratase) (2-methyl-cis-aconitate hydratase) (EC 4.2.1.99) (Iron-responsive protein-like) (IRP-like) (RNA-binding protein)	acnB HP_0779	cytosol [GO:0005829]	propionate catabolic process, 2-methylcitrate cycle [GO:0019629]; tricarboxylic acid cycle [GO:0006099]	2-methylisocitrate dehydratase activity [GO:0047456]; 4 iron, 4 sulfur cluster binding [GO:0051539]; aconitate hydratase activity [GO:0003994]; citrate dehydratase activity [GO:0047780]; metal ion binding [GO:0046872]; mRNA 3'-UTR binding [GO:0003730]; mRNA binding [GO:0003729]	930677	28660.4	1.06545e+06	264015	1.73874e+06	499151
O25075	Alginate_lyase domain-containing protein	HP_0304	periplasmic space [GO:0042597]		lyase activity [GO:0016829]	1.02195e+07	297071	1.23783e+07	1.76848e+06	1.34331e+07	1.64249e+06
O25067	Aliphatic amidase (EC 3.5.1.4) (Acylamide amidohydrolase)	amiE HP_0294		nitrogen compound metabolic process [GO:0006807]	amidase activity [GO:0004040]; hydrolase activity, acting on carbon-nitrogen (but not peptide) bonds, in linear amides [GO:0016811]; indoleacetamide hydrolase activity [GO:0043864]	5.07389e+06	389452	7.0591e+06	206133	4.33496e+06	1.81104e+06
P21762	Alkyl hydroperoxide reductase C (EC 1.11.1.26) (26 kDa antigen) (Peroxiredoxin) (Thioredoxin peroxidase)	ahpC tsaA HP_1563	cytosol [GO:0005829]	cell redox homeostasis [GO:0045454]	alkylhydroperoxide reductase activity [GO:0102039]; thioredoxin peroxidase activity [GO:0008379]	2.48013e+06	4.32297e+06	6.01289e+06	3.71211e+06	1.1025e+07	1.84656e+06
O25594	Amino acid ABC transporter, periplasmic binding protein (YckK)	HP_0940				1.28749e+07	641420	1.13196e+07	432048	1.21114e+07	519252
P56149	Aspartate ammonia-lyase (Aspartase) (EC 4.3.1.1)	aspA HP_0649	cytosol [GO:0005829]	aspartate metabolic process [GO:0006531]; tricarboxylic acid cycle [GO:0006099]	aspartate ammonia-lyase activity [GO:0008797]	1.68141e+06	1.20332e+06	8.22327e+06	3.98097e+06	8.16858e+06	2.65675e+06
O25052	ATP-dependent nuclease (AddB)	HP_0275				9.46501e+07	4.43733e+06	6.384e+07	1.42091e+07	5.95235e+07	3.73733e+06
O25253	ATP-dependent protease subunit HslV (EC 3.4.25.2)	hslV HP_0515	HslUV protease complex [GO:0009376]; proteasome core complex [GO:0005839]	proteolysis involved in cellular protein catabolic process [GO:0051603]	metal ion binding [GO:0046872]; threonine-type endopeptidase activity [GO:0004298]	850162	140226	1.46558e+06	832818	1.62647e+06	579500
P52093	Bacterial non-heme ferritin (EC 1.16.3.2)	ftnA pfr HP_0653	cytoplasm [GO:0005737]; cytosol [GO:0005829]	intracellular sequestering of iron ion [GO:0006880]; iron ion transport [GO:0006826]	ferric iron binding [GO:0008199]; ferrous iron binding [GO:0008198]; ferroxidase activity [GO:0004322]; iron ion binding [GO:0005506]	3.2353e+08	4.66549e+07	4.74605e+08	3.24032e+08	5.81875e+08	9.51034e+07
O25345	Beta-lactamase (EC 3.5.2.6)	HP_0628	extracellular region [GO:0005576]	response to antibiotic [GO:0046677]	beta-lactamase activity [GO:0008800]	3.20304e+07	47333.6	2.52806e+07	390469	2.63899e+07	21161.7
O25256	Beta-lactamase (EC 3.5.2.6)	HP_0519		response to antibiotic [GO:0046677]	beta-lactamase activity [GO:0008800]	1.64409e+06	143965	1.49091e+06	131331	1.95032e+06	133843
O25742	Beta-lactamase (EC 3.5.2.6)	HP_1117		response to antibiotic [GO:0046677]	beta-lactamase activity [GO:0008800]; enzyme activator activity [GO:0008047]	1.52528e+06	1.42344e+06	1.2449e+06	8.05485e+06	636251	3.48439e+06
O25001	Beta-lactamase HcpA (EC 3.5.2.6) (Cysteine-rich 28 kDa protein)	hcpA HP_0211	extracellular region [GO:0005576]	response to antibiotic [GO:0046677]	beta-lactamase activity [GO:0008800]; enzyme activator activity [GO:0008047]	5.57556e+07	3.35235e+06	4.59643e+07	4.32118e+06	5.20826e+07	1.20296e+06
O25135	Biotin carboxyl carrier protein of acetyl-CoA carboxylase	HP_0371	acetyl-CoA carboxylase complex [GO:0009317]	fatty acid biosynthetic process [GO:0006633]	acetyl-CoA carboxylase activity [GO:0003989]	36084.1	94258.3	50609.7	22603.3	105672	56154.2
O25163	Biotin sulfoxide reductase (BisC)	HP_0407	outer membrane-bounded periplasmic space [GO:0030288]	anaerobic respiration [GO:0009061]	4 iron, 4 sulfur cluster binding [GO:0051539]; electron transfer activity [GO:0009055]; molybdenum ion binding [GO:0030151]; molybdopterin cofactor binding [GO:0043546]	4.3486e+06	315887	6.34382e+06	2.77448e+06	7.20395e+06	3.13433e+06
O25257	Cag pathogenicity island protein (Cag1) (Cagζ)	HP_0520	integral component of membrane [GO:0016021]			145618	53600.3	186026	146103	399449	18847.7
O25270	Cag pathogenicity island protein (Cag16) (CagM)	HP_0537	*outer membrane [GO:0019867]			554474	13038.6	471257	14520.4	453901	12671.2
O25271	Cag pathogenicity island protein (Cag17) (CagN)	HP_0538	*periplasmic space [GO:0042597]; membrane [GO:0016020]			2.46852e+06	76607.2	1.90371e+06	49144.9	1.79817e+06	144090
O25277	Cag pathogenicity island protein (Cag24) (CagD)	HP_0545	*periplasmic space [GO:0042597]; membrane [GO:0016020]; cell surface [GO:0009986]			1.3541e+08	3.75799e+06	1.17795e+08	1.52615e+07	1.30763e+08	2.55505e+06
O25258	Cag pathogenicity island protein (Cag3) (Cagδ)	HP_0522	*outer membrane [GO:0019867]			1.85514e+07	420072	1.37134e+07	2.96098e+06	1.81621e+07	1.62868e+06
P97245	CAG pathogenicity island protein 12 (CagT)	cagT cag12 HP_0532	outer membrane [GO:0019867]; plasma membrane [GO:0005886]	protein secretion [GO:0009306]		2.80871e+07	2.29101e+06	2.92953e+07	753720	3.1034e+07	1.9723e+06
Q48252	CAG pathogenicity island protein 23 (Protein PicB) (CagE)	cagE cag23 picB HP_0544	*membrane [GO:0016020]		ATP binding [GO:0005524]	4.63701e+06	515405	9.84603e+06	1.5159e+06	1.35671e+07	4.3798e+06
O25798	Carbonic anhydrase	HP_1186			carbonate dehydratase activity [GO:0004089]; zinc ion binding [GO:0008270]	5.07134e+07	5.58163e+06	3.80436e+07	8.64293e+06	3.69252e+07	3.56727e+06
P77872	Catalase (EC 1.11.1.6)	katA HP_0875	cytoplasm [GO:0005737]	hydrogen peroxide catabolic process [GO:0042744]; response to hydrogen peroxide [GO:0042542]	catalase activity [GO:0004096]; heme binding [GO:0020037]; metal ion binding [GO:0046872]	4.64472e+08	3.98995e+07	5.12877e+08	5.06549e+07	4.94212e+08	2.13243e+07
O25229	Catalase-related peroxidase (EC 1.11.1.-)	HP_0485	cytoplasm [GO:0005737]	hydrogen peroxide catabolic process [GO:0042744]; response to hydrogen peroxide [GO:0042542]	catalase activity [GO:0004096]; heme binding [GO:0020037]; metal ion binding [GO:0046872]	1.14943e+08	7.35315e+06	1.20378e+08	7.16844e+06	1.53979e+08	1.76109e+07
O25886	Cation efflux system protein (CzcA)	HP_1328	cell envelope [GO:0030313]; outer membrane-bounded periplasmic space [GO:0030288]	cellular copper ion homeostasis [GO:0006878]; copper ion export [GO:0060003]; detoxification of copper ion [GO:0010273]; plasma membrane copper ion transport [GO:0015679]; response to silver ion [GO:0010272]; transmembrane transport [GO:0055085]	transition metal ion binding [GO:0046914]; transmembrane transporter activity [GO:0022857]	1.25325e+06	41458.9	918457	92190.6	952378	141432
O24958	Cbb3-type cytochrome c oxidase subunit CcoP (Cbb3-Cox subunit CcoP) (C-type cytochrome CcoP) (Cyt c(P)) (Cytochrome c oxidase subunit III)	ccoP HP_0147	integral component of membrane [GO:0016021]; plasma membrane [GO:0005886]; respirasome [GO:0070469]	ion transport [GO:0006811]; oxidative phosphorylation [GO:0006119]	electron transfer activity [GO:0009055]; heme binding [GO:0020037]; metal ion binding [GO:0046872]	2.38076e+06	407780	5.53581e+06	3.34097e+06	6.16674e+06	2.18921e+06
Q48248	CDP-diacylglycerol pyrophosphatase (EC 3.6.1.26) (CDP-diacylglycerol phosphatidylhydrolase) (CDP-diglyceride hydrolase)	cdh HP_0871	integral component of membrane [GO:0016021]; plasma membrane [GO:0005886]	CDP-diacylglycerol catabolic process [GO:0046342]; phospholipid biosynthetic process [GO:0008654]	CDP-diacylglycerol diphosphatase activity [GO:0008715]	2.00559e+07	598963	2.12767e+07	268898	2.29898e+07	2.36231e+06
O25089	Chemotaxis regulatory protein ChePep	chePep HP_0322	cytoplasm [GO:0005737]			63971.3	9500.52	64650.6	36121.4	135055	30995.6
P56062	Citrate synthase (EC 2.3.3.16)	gltA HP_0026	cytoplasm [GO:0005737]	tricarboxylic acid cycle [GO:0006099]	citrate (Si)-synthase activity [GO:0004108]	1.23831e+07	692205	1.93438e+07	1.00093e+07	1.31211e+07	4.44921e+06
O25873	Conserved hypothetical secreted protein	HP_1286		positive regulation by symbiont of host apoptotic process [GO:0052151]		1.00458e+09	5.14433e+07	7.87927e+08	2.42723e+07	7.00107e+08	1.36331e+07
O25872	Conserved hypothetical secreted protein	HP_1285	cell outer membrane [GO:0009279]			1.66077e+08	2.38331e+06	1.32223e+08	1.41324e+07	1.23213e+08	3.8019e+06
O25038	Conserved hypothetical secreted protein	HP_0257				3.13728e+06	300049	2.36406e+06	269878	2.85335e+06	268172
O25997	Cytochrome c551 peroxidase	HP_1461	periplasmic space [GO:0042597]		cytochrome-c peroxidase activity [GO:0004130]; electron transfer activity [GO:0009055]; heme binding [GO:0020037]; metal ion binding [GO:0046872]	4.3479e+07	3.28145e+06	4.76724e+07	9.50885e+06	4.39286e+07	6.34748e+06
O25825	Cytochrome c-553 (Cytochrome c553)	HP_1227	periplasmic space [GO:0042597]		electron transfer activity [GO:0009055]; heme binding [GO:0020037]; iron ion binding [GO:0005506]	3.88952e+08	2.33671e+07	3.15818e+08	2.90781e+07	3.4482e+08	1.86973e+07
O25294	Cytosol aminopeptidase (EC 3.4.11.1) (Leucine aminopeptidase) (LAP) (EC 3.4.11.10) (Leucyl aminopeptidase)	pepA HP_0570	cytoplasm [GO:0005737]		manganese ion binding [GO:0030145]; metalloaminopeptidase activity [GO:0070006]	4.35391e+07	2.51417e+06	8.36791e+07	4.60065e+07	6.74148e+07	3.47216e+07
O25069	Dipeptide ABC transporter, periplasmic dipeptide-binding protein (DppA)	HP_0298	ATP-binding cassette (ABC) transporter complex [GO:0043190]; outer membrane-bounded periplasmic space [GO:0030288]	peptide transport [GO:0015833]	peptide transmembrane transporter activity [GO:1904680]	3.95871e+06	469949	4.2058e+06	1.21389e+06	4.76789e+06	660386
P43313	DNA protection during starvation protein (EC 1.16.-.-) (Bacterioferritin) (HP-NAP) (Neutrophil-activating protein A) (NAP A)	dps napA HP_0243	cytoplasm [GO:0005737]	cellular iron ion homeostasis [GO:0006879]; pathogenesis [GO:0009405]	ferric iron binding [GO:0008199]; oxidoreductase activity, oxidizing metal ions [GO:0016722]	1.70359e+08	2.34066e+07	2.10078e+08	1.12569e+08	1.57483e+08	7.297e+07
O25017	DsbG_N domain-containing protein	HP_0231				7.76123e+08	5.1471e+07	5.79405e+08	1.16503e+08	6.36845e+08	3.78775e+07
O25672	DUF2147 domain-containing protein	HP_1028				742348	58382	647988	113485	618205	90126.1
P56003	Elongation factor Tu (EF-Tu)	tuf tufA HP_1205	cytoplasm [GO:0005737]	translational elongation [GO:0006414]	GTPase activity [GO:0003924]; GTP binding [GO:0005525]; translation elongation factor activity [GO:0003746]	71719.3	53900.4	124055	91226.7	381365	90147.6
O26091	Endolytic peptidoglycan transglycosylase RlpA (EC 4.2.2.-)	rlpA HP_1571	plasma membrane [GO:0005886]	cell wall organization [GO:0071555]; peptidoglycan metabolic process [GO:0000270]	lyase activity [GO:0016829]; lytic endotransglycosylase activity [GO:0008932]; peptidoglycan binding [GO:0042834]	1.58398e+07	1.38733e+06	1.57449e+07	2.52817e+06	1.49274e+07	1.58368e+06
P48285	Enolase (EC 4.2.1.11) (2-phospho-D-glycerate hydro-lyase) (2-phosphoglycerate dehydratase)	eno HP_0154	cell surface [GO:0009986]; extracellular region [GO:0005576]; phosphopyruvate hydratase complex [GO:0000015]	glycolytic process [GO:0006096]; regulation of vacuole fusion, non-autophagic [GO:0032889]	magnesium ion binding [GO:0000287]; phosphopyruvate hydratase activity [GO:0004634]	392588	64212.6	984503	202662	780966	109233
O25312	Ferredoxin oxidoreductase, beta subunit	HP_0590			catalytic activity [GO:0003824]; thiamine pyrophosphate binding [GO:0030976]	190824	11262.3	736514	399489	631526	209122
O26012	Flagella basal body P-ring formation protein FlgA	HP_1477	periplasmic space [GO:0042597]; *bacterial-type flagellum assembly [GO:0044780]	bacterial-type flagellum assembly [GO:0044780]		1.17427e+06	179728	1.00453e+06	56636.8	1.05206e+06	5252.32
P50610	Flagellar hook protein FlgE	flgE HP_0870	bacterial-type flagellum basal body [GO:0009425]; bacterial-type flagellum hook [GO:0009424]	bacterial-type flagellum-dependent swarming motility [GO:0071978]; bacterial-type flagellum organization [GO:0044781]		244662	34215.5	423864	96649.1	406694	196744
O25028	Flagellar P-ring protein (Basal body P-ring protein)	flgI HP_0246	bacterial-type flagellum basal body, distal rod, P ring [GO:0009428]; outer membrane-bounded periplasmic space [GO:0030288]	bacterial-type flagellum-dependent cell motility [GO:0071973]	structural molecule activity [GO:0005198]
O26011	Flavin prenyltransferase UbiX (EC 2.5.1.129)	ubiX HP_1476			carboxy-lyase activity [GO:0016831]; flavin prenyltransferase activity [GO:0106141]	76541.2	16492.8	152643	9181.18	131648	31658.2
O25776	Flavodoxin	fldA HP_1161			FMN binding [GO:0010181]	67011.7	19814.7	82271.9	58027.9	140416	44791.4
O25836	Formamidase (EC 3.5.1.49) (Formamide amidohydrolase)	amiF HP_1238		nitrogen compound metabolic process [GO:0006807]	formamidase activity [GO:0004328]; hydrolase activity, acting on carbon-nitrogen (but not peptide) bonds, in linear amides [GO:0016811]	110870	38169.1	292151	149583	275609	70694.6
P56109	Fructose-bisphosphate aldolase (FBP aldolase) (FBPA) (EC 4.1.2.13) (Fructose-1,6-bisphosphate aldolase)	fba HP_0176		fructose 1,6-bisphosphate metabolic process [GO:0030388]; glycolytic process [GO:0006096]	fructose-bisphosphate aldolase activity [GO:0004332]; zinc ion binding [GO:0008270]	101904	33774.7	138729	9618.72	174937	18792.7
O25883	Fumarate hydratase class II (Fumarase C) (EC 4.2.1.2) (Aerobic fumarase) (Iron-independent fumarase)	fumC HP_1325	tricarboxylic acid cycle enzyme complex [GO:0045239]	fumarate metabolic process [GO:0006106]; malate metabolic process [GO:0006108]; tricarboxylic acid cycle [GO:0006099]	fumarate hydratase activity [GO:0004333]	366239	287005	871399	406039	1.52828e+06	373366
O25743	Gamma-glutamyltranspeptidase (Ggt)	HP_1118		glutathione catabolic process [GO:0006751]; negative regulation of cell cycle G1/S phase transition [GO:1902807]; negative regulation of T cell proliferation [GO:0042130]; positive regulation of interleukin-8 production [GO:0032757]	glutathione hydrolase activity [GO:0036374]; hypoglycin A gamma-glutamyl transpeptidase activity [GO:0102953]; leukotriene C4 gamma-glutamyl transferase activity [GO:0103068]	3.12776e+08	3.35523e+07	2.60794e+08	4.57689e+07	2.63256e+08	9.56153e+06
P56110	Glucose-6-phosphate 1-dehydrogenase (G6PD) (EC 1.1.1.49)	zwf HP_1101		glucose metabolic process [GO:0006006]; pentose-phosphate shunt [GO:0006098]	glucose-6-phosphate dehydrogenase activity [GO:0004345]; NADP binding [GO:0050661]	3.4437e+06	323628	2.79957e+06	273869	2.99592e+06	357450
O25786	Glutamine ABC transporter, periplasmic glutamine-binding protein (GlnH)	HP_1172				5.52761e+06	237599	5.75593e+06	603997	6.31962e+06	863149
P94845	Glutamine synthetase (GS) (EC 6.3.1.2) (Glutamate--ammonia ligase) (Glutamine synthetase I beta) (GSI beta)	glnA HP_0512	cytoplasm [GO:0005737]; membrane [GO:0016020]	glutamine biosynthetic process [GO:0006542]; nitrogen utilization [GO:0019740]	ATP binding [GO:0005524]; glutamate-ammonia ligase activity [GO:0004356]; metal ion binding [GO:0046872]	2.45724e+07	3.32746e+06	3.21449e+07	1.58721e+07	3.61789e+07	1.30565e+07
P56114	Glutamyl-tRNA(Gln) amidotransferase subunit A (Glu-ADT subunit A) (EC 6.3.5.7)	gatA HP_0830	glutamyl-tRNA(Gln) amidotransferase complex [GO:0030956]	translation [GO:0006412]	ATP binding [GO:0005524]; glutaminyl-tRNA synthase (glutamine-hydrolyzing) activity [GO:0050567]; hydrolase activity [GO:0016787]	6.5824e+07	6.44903e+06	5.76666e+07	6.03219e+06	5.60045e+07	9.39073e+06
O25321	Hemolysin secretion protein (HylB)	HP_0599	membrane [GO:0016020]	signal transduction [GO:0007165]		206072	101118	355193	187838	645403	66087.9
P56429	Homoserine dehydrogenase (HDH) (EC 1.1.1.3)	hom HP_0822		isoleucine biosynthetic process [GO:0009097]; methionine biosynthetic process [GO:0009086]; threonine biosynthetic process [GO:0009088]	homoserine dehydrogenase activity [GO:0004412]; NADP binding [GO:0050661]	409025	54820	409094	54453.9	262136	39812.7
O25402	Hydantoin utilization protein A (HyuA)	HP_0695	cytosol [GO:0005829]	glutathione metabolic process [GO:0006749]	5-oxoprolinase (ATP-hydrolyzing) activity [GO:0017168]	1.74077e+07	1.72215e+06	848110	1.47231e+06	1.19012e+06	1.90144e+06
O26082	Iron(III) ABC transporter, periplasmic iron-binding protein (CeuE)	HP_1561				3.09003e+08	2.71283e+06	2.55944e+08	8.01036e+06	2.89835e+08	2.08092e+06
O26083	Iron(III) ABC transporter, periplasmic iron-binding protein (CeuE)	HP_1562				7.74141e+07	1.13494e+07	6.46892e+07	5.63525e+07	7.2626e+07	1.19466e+07
O25395	Iron(III) dicitrate transport protein (FecA)	HP_0686	cell outer membrane [GO:0009279]	iron ion transport [GO:0006826]	ferric iron transmembrane transporter activity [GO:0015091]	3.86596e+06	30621.4	4.1419e+06	133590	8.4672e+06	409241
O25950	Iron(III) dicitrate transport protein (FecA)	HP_1400	cell outer membrane [GO:0009279]	iron ion transport [GO:0006826]	ferric iron transmembrane transporter activity [GO:0015091]	430501	549754	892927	4.8136e+06	1.07267e+06	4.89695e+06
O26042	Iron-regulated outer membrane protein (FrpB)	HP_1512	intrinsic component of cell outer membrane [GO:0031230]	siderophore transmembrane transport [GO:0044718]	siderophore uptake transmembrane transporter activity [GO:0015344]	9.2077e+07	6.48795e+06	9.774e+07	6.75864e+07	1.27106e+08	4.84075e+07
O25573	Iron-regulated outer membrane protein (FrpB)	HP_0915	intrinsic component of cell outer membrane [GO:0031230]	siderophore transmembrane transport [GO:0044718]	siderophore uptake transmembrane transporter activity [GO:0015344]	390880	78353.5	1.75347e+06	433366	2.19665e+06	686883
P56063	Isocitrate dehydrogenase [NADP] (IDH) (EC 1.1.1.42) (IDP) (NADP(+)-specific ICDH) (Oxalosuccinate decarboxylase)	icd HP_0027		glyoxylate cycle [GO:0006097]; tricarboxylic acid cycle [GO:0006099]	isocitrate dehydrogenase (NADP+) activity [GO:0004450]; magnesium ion binding [GO:0000287]; NAD binding [GO:0051287]	137443	22165.3	279623	140545	360153	90310.6
O25097	Ketol-acid reductoisomerase (NADP(+)) (KARI) (EC 1.1.1.86) (Acetohydroxy-acid isomeroreductase) (AHIR) (Alpha-keto-beta-hydroxylacyl reductoisomerase) (Ketol-acid reductoisomerase type 1) (Ketol-acid reductoisomerase type I)	ilvC HP_0330	cytosol [GO:0005829]	isoleucine biosynthetic process [GO:0009097]; valine biosynthetic process [GO:0009099]	ketol-acid reductoisomerase activity [GO:0004455]; magnesium ion binding [GO:0000287]; NADP binding [GO:0050661]	363911	75908	870261	140741	373731	136646
O26022	Lipase-like protein	HP_1489	efflux pump complex [GO:1990281]		efflux transmembrane transporter activity [GO:0015562]; porin activity [GO:0015288]	5.82038e+06	391807	7.75891e+06	2.82248e+06	5.42381e+06	1.72979e+06
O26084	Lipoprotein	HP_1564	membrane [GO:0016020]			1.15855e+08	5.46699e+06	9.31243e+07	1.84877e+07	1.08608e+08	6.90574e+06
P0A0V0	LPP20 lipoprotein	lpp20 HP_1456	cell outer membrane [GO:0009279]			1.24168e+09	1.70223e+07	1.31783e+09	1.10159e+08	1.35584e+09	1.06279e+08
O25090	Membrane bound endonuclease (Nuc)	HP_0323		piRNA metabolic process [GO:0034587]	endonuclease activity [GO:0004519]	1.98742e+07	341633	2.35948e+07	2.43917e+06	2.01384e+07	3.22932e+06
O25327	Membrane fusion protein (MtrC)	HP_0606	efflux pump complex [GO:1990281]		efflux transmembrane transporter activity [GO:0015562]	2.61241e+07	1.18491e+06	2.53788e+07	2.60797e+06	1.88848e+07	6.44938e+06
O25219	Molybdenum ABC transporter, periplasmic molybdate-binding protein (ModA)	HP_0473	outer membrane-bounded periplasmic space [GO:0030288]	molybdate ion transport [GO:0015689]	metal ion binding [GO:0046872]; molybdate ion binding [GO:0030973]	4.24685e+06	258895	5.26243e+06	190997	5.13841e+06	555706
O25464	N-acetylmuramoyl-L-alanine amidase (EC 3.5.1.28)	HP_0772	outer membrane-bounded periplasmic space [GO:0030288]	peptidoglycan catabolic process [GO:0009253]	N-acetylmuramoyl-L-alanine amidase activity [GO:0008745]	193668	36416.9	229361	93215.4	301165	47199
P55990	NADP-specific glutamate dehydrogenase (NADP-GDH) (EC 1.4.1.4)	gdhA HP_0380	cytoplasm [GO:0005737]; cytosol [GO:0005829]	glutamate biosynthetic process [GO:0006537]	glutamate dehydrogenase (NADP+) activity [GO:0004354]	2.50541e+06	135344	3.05858e+06	1.40866e+06	3.59965e+06	1.25309e+06
O25166	Neuraminyllactose-binding hemagglutinin (Flagellar sheath adhesin) (N-acetylneuraminyllactose-binding fibrillar hemagglutinin receptor-binding subunit)	HP_0410	cell outer membrane [GO:0009279]			4.3183e+07	5.18051e+06	4.00161e+07	3.49664e+06	4.58486e+07	978880
O25234	Neuraminyllactose-binding hemagglutinin (Flagellar sheath adhesin) (N-acetylneuraminyllactose-binding fibrillar hemagglutinin receptor-binding subunit)	HP_0492	cell outer membrane [GO:0009279]			1.04231e+07	1.77206e+06	9.26671e+06	2.00697e+06	1.07623e+07	1.15143e+06
P55969	Neuraminyllactose-binding hemagglutinin (Flagellar sheath adhesin) (N-acetylneuraminyllactose-binding fibrillar hemagglutinin receptor-binding subunit) (NLBH)	hpaA HP_0797	cell outer membrane [GO:0009279]			3.31203e+08	2.48849e+07	2.58955e+08	1.42841e+07	2.66654e+08	1.37832e+07
O25623	Nickel-cobalt-cadmium resistance protein (NccB)	HP_0970	cell envelope [GO:0030313]	transmembrane transport [GO:0055085]	transmembrane transporter activity [GO:0022857]	3.23491e+06	38519.9	2.45751e+06	369894	2.48631e+06	305699
O25403	N-methylhydantoinase	HP_0696	cytosol [GO:0005829]	glutathione metabolic process [GO:0006749]	5-oxoprolinase (ATP-hydrolyzing) activity [GO:0017168]	1.77256e+07	3.08155e+06	1.22912e+06	1.89422e+06	1.51527e+06	1.74994e+06
O25465	NMO domain-containing protein	HP_0773			nitronate monooxygenase activity [GO:0018580]	21423.9	0	88761.7	5721.39	141049	22019.6
O25216	Oligoendopeptidase F (PepF)	HP_0470		peptide metabolic process [GO:0006518]; proteolysis [GO:0006508]	metal ion binding [GO:0046872]; metalloendopeptidase activity [GO:0004222]	120931	61375.2	429087	9833.78	354932	107206
O26088	OstA-like_N domain-containing protein	HP_1568	cell outer membrane [GO:0009279]; outer membrane-bounded periplasmic space [GO:0030288]	lipopolysaccharide transport [GO:0015920]	glycolipid transfer activity [GO:0017089]; lipopolysaccharide binding [GO:0001530]	2.53819e+06	667059	2.57088e+06	1.24978e+06	2.33833e+06	201467
O25091	Outer membrane protein (Omp10)	HP_0324	*cell outer membrane [GO:0009279]			1.5962e+06	234088	1.21856e+06	506131	1.44904e+06	370507
O25218	Outer membrane protein (Omp11)	HP_0472	*cell outer membrane [GO:0009279]			8.15926e+07	1.8349e+07	2.26552e+08	3.58534e+07	2.54025e+08	4.72609e+07
O25355	Outer membrane protein (Omp13)	HP_0638	*cell outer membrane [GO:0009279]			7.24002e+07	5.18725e+06	9.77163e+07	2.26075e+07	1.10472e+08	3.33521e+07
O25382	Outer membrane protein (Omp14)	HP_0671	*cell outer membrane [GO:0009279]			4.17147e+07	7.17943e+06	4.75248e+07	1.28318e+07	4.57292e+07	2.56362e+06
O25410	Outer membrane protein (Omp15)	HP_0706	*cell outer membrane [GO:0009279]			1.73142e+07	1.66678e+06	3.33635e+07	3.97356e+06	4.02819e+07	1.63429e+07
O24870	Outer membrane protein (Omp2)	HP_0025	*cell outer membrane [GO:0009279]			1.68558e+08	8.89629e+06	1.69183e+08	3.89405e+07	2.04771e+08	3.29193e+07
O25570	Outer membrane protein (Omp20)	HP_0912	*cell outer membrane [GO:0009279]			3.84598e+08	4.70479e+07	3.82916e+08	8.68748e+07	4.0055e+08	5.34666e+07
O25571	Outer membrane protein (Omp21)	HP_0913	*cell outer membrane [GO:0009279]			2.13751e+08	2.61843e+07	2.55714e+08	6.24007e+07	2.458e+08	3.34573e+07
O25580	Outer membrane protein (Omp22)	HP_0923	*cell outer membrane [GO:0009279]			9.44202e+06	1.24049e+06	1.21956e+07	1.94527e+06	1.44273e+07	979814
O25735	Outer membrane protein (Omp23)	HP_1107	*cell outer membrane [GO:0009279]			2.0645e+06	294876	3.24754e+06	504532	3.95344e+06	604142
O25771	Outer membrane protein (Omp25)	HP_1156	*cell outer membrane [GO:0009279]			1.12011e+07	1.2104e+06	9.76198e+06	1.60567e+06	9.96846e+06	947537
O25772	Outer membrane protein (Omp26)	HP_1157	*cell outer membrane [GO:0009279]			1.78981e+06	184521	1.90163e+06	782165	1.76758e+06	531405
O25791	Outer membrane protein (Omp27)	HP_1177	*cell outer membrane [GO:0009279]			1.27793e+09	9.3746e+07	1.27937e+09	3.57837e+08	1.35473e+09	1.22041e+08
O25840	Outer membrane protein (Omp28)	HP_1243	*cell outer membrane [GO:0009279]			3.46093e+07	2.43428e+06	3.39183e+07	8.87733e+06	4.02615e+07	4.37844e+06
O34523	Outer membrane protein (Omp29) (Outer membrane protein (Omp5))	HP_0227 HP_1342	*cell outer membrane [GO:0009279]			7.07996e+07	7.27069e+06	6.70336e+07	1.89768e+07	8.10807e+07	5.24759e+06
O25945	Outer membrane protein (Omp30)	HP_1395	*cell outer membrane [GO:0009279]			1.33117e+08	5.31942e+06	1.17129e+08	1.04648e+07	1.309e+08	5.76828e+06
O26005	Outer membrane protein (Omp31)	HP_1469	*cell outer membrane [GO:0009279]			5.48189e+07	1.10433e+07	5.64664e+07	1.29938e+07	6.63215e+07	1.19002e+07
O26031	Outer membrane protein (Omp32)	HP_1501	*cell outer membrane [GO:0009279]			8.26925e+07	1.11689e+07	9.43726e+07	1.27005e+07	9.62835e+07	1.2986e+07
O24941	Outer membrane protein (Omp4)	HP_0127	*cell outer membrane [GO:0009279]			3.07779e+07	6.85178e+06	3.29928e+07	1.07443e+07	4.26066e+07	3.98916e+06
O25015	Outer membrane protein (Omp6)	HP_0229	*cell outer membrane [GO:0009279]			1.60694e+08	1.35202e+07	1.48092e+08	3.32979e+07	1.58748e+08	5.73879e+06
O25034	Outer membrane protein (Omp7)	HP_0252	*cell outer membrane [GO:0009279]			2.13291e+07	2.85219e+06	1.99456e+07	6.76847e+06	2.14425e+07	3.36143e+06
O25036	Outer membrane protein (Omp8)	HP_0254	*cell outer membrane [GO:0009279]			2.69134e+07	3.6677e+06	2.56356e+07	9.91644e+06	2.76335e+07	7.45982e+06
O25086	Outer membrane protein (Omp9)	HP_0317	*cell outer membrane [GO:0009279]			3.30744e+08	2.75123e+07	2.76291e+08	7.39835e+07	3.03277e+08	2.37019e+07
O25369	Outer membrane protein assembly factor BamA	bamA HP_0655	cell outer membrane [GO:0009279]; integral component of membrane [GO:0016021]	Gram-negative-bacterium-type cell outer membrane assembly [GO:0043165]; protein insertion into membrane [GO:0051205]		6.02505e+06	561742	8.72416e+06	5.89084e+06	1.27226e+07	4.14167e+06
O25930	Outer membrane protein assembly factor BamD	bamD HP_1378	Bam protein complex [GO:1990063]	Gram-negative-bacterium-type cell outer membrane assembly [GO:0043165]; protein insertion into membrane [GO:0051205]		1.8689e+07	974293	1.69271e+07	4.26873e+06	1.83814e+07	2.12199e+06
O25510	Outer membrane protein P1 (OmpP1)	HP_0839	*cell outer membrane [GO:0009279]		long-chain fatty acid transporting porin activity [GO:0015483]	1.53868e+07	1.29202e+06	1.48183e+07	4.40743e+06	1.86907e+07	3.55733e+06
O25474	Outer-membrane lipoprotein carrier protein	lolA HP_0785	outer membrane-bounded periplasmic space [GO:0030288]	lipoprotein localization to outer membrane [GO:0044874]; lipoprotein transport [GO:0042953]		7.18308e+06	1.23691e+06	6.77071e+06	450000	6.70091e+06	186496
O25011	Peptide methionine sulfoxide reductase MsrA/MsrB [Includes: Peptide methionine sulfoxide reductase MsrA (Protein-methionine-S-oxide reductase) (EC 1.8.4.11) (Peptide-methionine (S)-S-oxide reductase) (Peptide Met(O) reductase); Peptide methionine sulfoxide reductase MsrB (EC 1.8.4.12) (Peptide-methionine (R)-S-oxide reductase)]	msrAB msrA HP_0224	cytoplasm [GO:0005737]	cellular protein modification process [GO:0006464]; protein repair [GO:0030091]; response to oxidative stress [GO:0006979]	peptide-methionine (R)-S-oxide reductase activity [GO:0033743]; peptide-methionine (S)-S-oxide reductase activity [GO:0008113]	8.01988e+08	6.19091e+07	6.05488e+08	1.35366e+08	5.94495e+08	7.16344e+07
O25750	Peptidoglycan associated lipoprotein (Omp18)	HP_1125	integral component of membrane [GO:0016021]			6.31414e+07	788999	5.90763e+07	4.54221e+06	6.33334e+07	4.54077e+06
O25080	Peptidoglycan deacetylase (PG deacetylase) (EC 3.5.1.-) (Acetylxylan esterase) (EC 3.1.1.72)	pgdA HP_0310 C694_01565		cell wall organization [GO:0071555]; xylan catabolic process [GO:0045493]	acetylxylan esterase activity [GO:0046555]; hydrolase activity, acting on carbon-nitrogen (but not peptide) bonds [GO:0016810]; metal ion binding [GO:0046872]	1.64726e+06	98679.8	2.26829e+06	215614	1.47822e+06	551661
O25663	Periplasmic serine endoprotease DegP-like (EC 3.4.21.107)	HP_1019	periplasmic space [GO:0042597]		serine-type endopeptidase activity [GO:0004252]	6.85499e+08	3.7644e+07	5.74071e+08	7.72479e+07	5.51861e+08	5.36549e+07
O25249	Plasminogen-binding protein PgbA	pgbA HP_0508	cell surface [GO:0009986]			5.10312e+07	1.86513e+06	4.17904e+07	1.15528e+07	4.03569e+07	5.14775e+06
O25534	Plasminogen-binding protein PgbB	pgbB HP_0863	cell surface [GO:0009986]			3.63154e+07	1.36646e+06	4.14732e+07	9.93043e+06	4.47484e+07	3.89391e+06
O25045	Probable dihydroorotase-like protein (Aspartate carbamoyltransferase 42 kDa non-catalytic chain)	pyrC' HP_0266		pyrimidine nucleotide biosynthetic process [GO:0006221]	hydrolase activity, acting on carbon-nitrogen (but not peptide) bonds [GO:0016810]	60170.4	23229.8	158800	62575.6	140464	30044.8
O25424	Probable L-asparaginase (L-ASNase) (EC 3.5.1.1) (L-asparagine amidohydrolase)	ansA asn HP_0723	cytoplasm [GO:0005737]	asparagine metabolic process [GO:0006528]	asparaginase activity [GO:0004067]	5.92729e+07	5.41158e+06	6.68831e+07	1.32261e+07	5.81113e+07	8.90727e+06
O25371	Processing protease (YmxG)	HP_0657			metal ion binding [GO:0046872]; peptidase activity [GO:0008233]	1.17655e+08	6.40157e+06	1.02595e+08	1.76266e+07	1.02648e+08	7.46194e+06
O25905	Protease	HP_1350	outer membrane-bounded periplasmic space [GO:0030288]	signal transduction [GO:0007165]	endopeptidase activity [GO:0004175]; serine-type peptidase activity [GO:0008236]	1.23038e+08	1.62694e+07	1.09382e+08	2.88642e+07	1.20873e+08	7.25332e+06
O25656	Protease (PqqE)	HP_1012			metal ion binding [GO:0046872]; peptidase activity [GO:0008233]	2.21244e+08	8.10498e+06	1.60298e+08	1.72471e+07	1.5631e+08	7.11601e+06
O87326	Protein trl (tRNA-associated locus protein)	trl HP_0945.1				1.3488e+07	2.35891e+06	1.54118e+07	886929	1.65462e+07	1.02064e+06
P56463	Purine nucleoside phosphorylase DeoD-type (PNP) (EC 2.4.2.1)	deoD HP_1178		purine nucleoside metabolic process [GO:0042278]	purine-nucleoside phosphorylase activity [GO:0004731]	44714.3	4437.48	554142	78239.2	737373	107884
O25728	Putative beta-lactamase HcpC (EC 3.5.2.6) (Cysteine-rich protein C)	hcpC HP_1098	extracellular region [GO:0005576]	response to antibiotic [GO:0046677]	beta-lactamase activity [GO:0008800]	1.30454e+08	4.58079e+06	1.0975e+08	7.36334e+06	1.04348e+08	3.49782e+06
O24968	Putative beta-lactamase HcpD (EC 3.5.2.6) (Cysteine-rich protein D) (Penicillin-binding protein 4) (PBP 4)	hcpD HP_0160	extracellular region [GO:0005576]	response to antibiotic [GO:0046677]	beta-lactamase activity [GO:0008800]	3.9662e+07	5.01513e+06	4.99583e+07	1.0671e+07	5.22721e+07	8.8838e+06
O25021	Putative beta-lactamase HcpE (EC 3.5.2.6) (Cysteine-rich protein E)	hcpE HP_0235	extracellular region [GO:0005576]	response to antibiotic [GO:0046677]	beta-lactamase activity [GO:0008800]	417367	41211.7	447120	83650.9	391755	46482.2
P56112	Putative peptidyl-prolyl cis-trans isomerase HP_0175 (PPIase HP_0175) (EC 5.2.1.8) (Rotamase HP_0175)	HP_0175			peptidyl-prolyl cis-trans isomerase activity [GO:0003755]	7.38654e+08	2.39334e+07	5.0486e+08	8.2191e+07	4.98882e+08	3.15785e+07
O25739	Pyruvate ferredoxin oxidoreductase, beta subunit	HP_1111			catalytic activity [GO:0003824]; thiamine pyrophosphate binding [GO:0030976]	564585	316748	715194	344842	1.16766e+06	480156
O25737	Pyruvate ferredoxin oxidoreductase, delta subunit	HP_1109			4 iron, 4 sulfur cluster binding [GO:0051539]; metal ion binding [GO:0046872]; oxidoreductase activity, acting on the aldehyde or oxo group of donors, iron-sulfur protein as acceptor [GO:0016625]	37040.7	52023.6	66579.3	28056.6	126028	20683.2
O25736	Pyruvate ferredoxin oxidoreductase, gamma subunit	HP_1108			oxidoreductase activity, acting on the aldehyde or oxo group of donors, iron-sulfur protein as acceptor [GO:0016625]	43820.2	0			52604	3113.1
O25349	Quinone-reactive Ni/Fe hydrogenase, large subunit (HydB)	HP_0632			ferredoxin hydrogenase activity [GO:0008901]; nickel cation binding [GO:0016151]	525447	283394	1.35074e+06	334731	1.95735e+06	381151
O25348	Quinone-reactive Ni/Fe hydrogenase, small subunit (HydA)	HP_0631	[Ni-Fe] hydrogenase complex [GO:0044569]; ferredoxin hydrogenase complex [GO:0009375]; membrane [GO:0016020]	anaerobic respiration [GO:0009061]	3 iron, 4 sulfur cluster binding [GO:0051538]; 4 iron, 4 sulfur cluster binding [GO:0051539]; electron transfer activity [GO:0009055]; ferredoxin hydrogenase activity [GO:0008901]; metal ion binding [GO:0046872]	88901	19844.6	85817.7	16271.1	116146	17473
O25972	Ribosomal RNA small subunit methyltransferase A (EC 2.1.1.182) (16S rRNA (adenine(1518)-N(6)/adenine(1519)-N(6))-dimethyltransferase) (16S rRNA dimethyladenosine transferase) (16S rRNA dimethylase) (S-adenosylmethionine-6-N', N'-adenosyl(rRNA) dimethyltransferase)	rsmA ksgA HP_1431	cytoplasm [GO:0005737]	rRNA methylation [GO:0031167]	16S rRNA (adenine(1518)-N(6)/adenine(1519)-N(6))-dimethyltransferase activity [GO:0052908]; RNA binding [GO:0003723]; rRNA (adenine-N6,N6-)-dimethyltransferase activity [GO:0000179]	2.3472e+07	5.29334e+06	4.70479e+07	5.99245e+06	4.41202e+07	1.08133e+07
O25998	Secreted protein involved in flagellar motility	HP_1462				1.91095e+07	1.16233e+06	1.79275e+07	3.17116e+06	1.93767e+07	2.02607e+06
P56089	Serine hydroxymethyltransferase (SHMT) (Serine methylase) (EC 2.1.2.1)	glyA HP_0183	cytosol [GO:0005829]	folic acid metabolic process [GO:0046655]; glycine biosynthetic process from serine [GO:0019264]; L-serine catabolic process [GO:0006565]; one-carbon metabolic process [GO:0006730]; tetrahydrofolate interconversion [GO:0035999]; tetrahydrofolate metabolic process [GO:0046653]	amino acid binding [GO:0016597]; cobalt ion binding [GO:0050897]; glycine hydroxymethyltransferase activity [GO:0004372]; pyridoxal phosphate binding [GO:0030170]; serine binding [GO:0070905]; zinc ion binding [GO:0008270]	298974	44079.5	545096	23935.3	533562	105989
O25362	Soluble lytic murein transglycosylase (Slt)	HP_0645				1.84296e+07	1.10898e+06	2.12567e+07	2.35763e+06	2.10072e+07	1.65611e+06
O25146	SPOR domain-containing protein	HP_0384			peptidoglycan binding [GO:0042834]	2.05062e+07	1.47864e+06	1.50018e+07	4.01466e+06	1.44529e+07	1.23559e+06
P43312	Superoxide dismutase [Fe] (EC 1.15.1.1)	sodB HP_0389		cellular response to iron ion [GO:0071281]	metal ion binding [GO:0046872]; superoxide dismutase activity [GO:0004784]	643052	167289	926429	538478	1.26972e+06	289800
O25373	SurA_N domain-containing protein	HP_0659				3.49866e+07	1.5602e+06	3.21032e+07	9.76203e+06	3.36303e+07	4.6333e+06
O25140	Thiol:disulfide interchange protein (DsbC), putative	HP_0377				5.52821e+07	1.25498e+06	4.40241e+07	6.37136e+06	4.2377e+07	1.0539e+06
P66928	Thioredoxin (Trx)	trxA HP_0824		cell redox homeostasis [GO:0045454]; glycerol ether metabolic process [GO:0006662]	protein disulfide oxidoreductase activity [GO:0015035]	1.87394e+06	218905	2.46487e+06	718011	2.68995e+06	89453.5
P56431	Thioredoxin reductase (TRXR) (EC 1.8.1.9)	trxB HP_0825	cytoplasm [GO:0005737]	removal of superoxide radicals [GO:0019430]	thioredoxin-disulfide reductase activity [GO:0004791]	605638	95311.6	1.16377e+06	39937	979025	249051
O25751	Tol-Pal system protein TolB	tolB HP_1126	periplasmic space [GO:0042597]	cell cycle [GO:0007049]; cell division [GO:0051301]; protein import [GO:0017038]		8.08317e+07	4.10979e+06	9.95758e+07	8.51639e+06	8.8248e+07	1.79282e+07
O25331	Toxin-like outer membrane protein	HP_0610	*cell outer membrane [GO:0009279]	pathogenesis [GO:0009405]		557034	92145.3	579134	302550	965508	241649
O25511	UDP-N-acetylglucosamine 4,6-dehydratase (inverting) (EC 4.2.1.115) (Pseudaminic acid biosynthesis protein B) (UDP-GlcNAc-inverting 4,6-dehydratase)	pseB flaA1 HP_0840			lyase activity [GO:0016829]; nucleotide binding [GO:0000166]	131308	26122	228976	33280.4	195425	66413.3
O25436	Uncharacterized aminotransferase HP_0736 (EC 2.6.1.-)	HP_0736			transaminase activity [GO:0008483]	149298	30487.6	325287	69430.2	233015	66082.3
O25442	Uncharacterized protein	HP_0746				9.89304e+08	1.70689e+06	9.08148e+08	3.97198e+06	1.00474e+09	3.93041e+06
O24923	Uncharacterized protein	HP_0097				7.13057e+08	7.14106e+06	7.17744e+08	2.95686e+07	6.84855e+08	1.21795e+07
O25715	Uncharacterized protein	HP_1083				6.27732e+08	2.45718e+06	4.88064e+08	1.23795e+07	4.84788e+08	1.1761e+07
O26014	Uncharacterized protein	HP_1479	integral component of membrane [GO:0016021]	cell division [GO:0051301]		5.64799e+08	11293.5	5.87326e+08	12622.7	5.54211e+08	22791
O24983	Uncharacterized protein	HP_0181	integral component of membrane [GO:0016021]	toxin biosynthetic process [GO:0009403]		4.10175e+08	209156	3.58629e+08	325827	3.88336e+08	155124
O25999	Uncharacterized protein	HP_1463				2.63337e+08	1.13395e+06	2.4139e+08	1.61834e+06	2.59038e+08	1.29762e+06
O25230	Uncharacterized protein	HP_0486				2.35152e+08	1.63519e+06	2.34415e+08	1.5565e+07	2.62246e+08	1.64793e+07
O26071	Uncharacterized protein	HP_1546	outer membrane [GO:0019867]	Gram-negative-bacterium-type cell outer membrane assembly [GO:0043165]		2.25348e+08	84630.2	2.04618e+08	38945.4	2.22451e+08	27562.4
O25507	Uncharacterized protein	HP_0836	integral component of membrane [GO:0016021]			1.88882e+08	464122	1.72539e+08	510435	1.76547e+08	176247
O25281	Uncharacterized protein	HP_0555				1.48018e+08	733720	1.15181e+08	1.50048e+06	1.09853e+08	1.51822e+06
O25231	Uncharacterized protein	HP_0487				1.21171e+08	31111.5	1.56166e+08	224621	1.34014e+08	60506.2
O25717	Uncharacterized protein	HP_1085				1.03275e+08	71449	9.31093e+07	55564.9	1.02038e+08	15692.4
O25413	Uncharacterized protein	HP_0709				7.86527e+07	1.13721e+06	8.33206e+07	150693	8.22151e+07	666184
O25697	Uncharacterized protein	HP_1057				5.19053e+07	613437	5.60768e+07	668411	4.96312e+07	691810
O25470	Uncharacterized protein	HP_0781				4.02367e+07	1.95682e+06	3.85434e+07	3.27208e+06	4.40396e+07	820656
O26052	Uncharacterized protein	HP_1524				3.42247e+07	9.01124e+06	4.07678e+07	1.69882e+06	4.17202e+07	2.58397e+06
O25421	Uncharacterized protein	HP_0719				2.73003e+07	4.36158e+06	3.16416e+07	1.01198e+07	3.359e+07	1.69313e+07
O25585	Uncharacterized protein	HP_0931				2.2637e+07	2624.81	1.9191e+07	10140.6	2.42832e+07	25298.9
O26055	Uncharacterized protein	HP_1527				1.9424e+07	1.42248e+06	2.63467e+07	1.23362e+06	5.107e+07	2.62067e+06
O25648	Uncharacterized protein	HP_1002				1.8029e+07	2.16256e+06	1.74798e+07	1.40574e+07	1.77589e+07	4.58579e+06
O25414	Uncharacterized protein	HP_0710				1.71957e+07	2.82979e+07	1.17618e+07	4.51142e+07	2.86552e+07	1.08794e+07
O25995	Uncharacterized protein	HP_1457				1.70164e+07	6.85416e+06	1.22241e+07	1.97082e+07	1.22202e+07	2.23928e+07
O25508	Uncharacterized protein	HP_0837				1.56904e+07	803944	1.44929e+07	2.83579e+06	1.35734e+07	1.47976e+06
O25477	Uncharacterized protein	HP_0788				1.56239e+07	230089	2.02448e+07	1.84218e+06	2.61153e+07	1.49872e+06
O25994	Uncharacterized protein	HP_1455				1.46036e+07	183620	1.86775e+07	514616	1.70084e+07	612844
O26003	Uncharacterized protein	HP_1467				1.40742e+07	31559.5	8.77225e+06	115410	8.12238e+06	124473
O25287	Uncharacterized protein	HP_0563				1.26126e+07	62809.4	1.29984e+07	450405	1.32836e+07	411378
O24996	Uncharacterized protein	HP_0204				1.2062e+07	149227	1.41447e+07	369189	1.63688e+07	161311
O25426	Uncharacterized protein	HP_0726	integral component of membrane [GO:0016021]			1.18439e+07	948143	9.61837e+06	3.42822e+06	7.85082e+06	5.70228e+06
O25469	Uncharacterized protein	HP_0780				1.15384e+07	763114	1.23824e+07	321858	1.21843e+07	111094
O25885	Uncharacterized protein	HP_1327			efflux transmembrane transporter activity [GO:0015562]	1.15213e+07	21688.7	1.11238e+07	89705.1	1.13032e+07	42197.8
O25625	Uncharacterized protein	HP_0973				9.78801e+06	1.31482e+06	9.33267e+06	1.48663e+06	9.6338e+06	3.12929e+06
O25749	Uncharacterized protein	HP_1124				8.18038e+06	607626	1.23516e+07	1.29072e+06	1.35468e+07	2.02718e+06
O25891	Uncharacterized protein	HP_1333				6.85142e+06	84533.9	5.71341e+06	91913.9	6.14865e+06	47169.5
O25495	Uncharacterized protein	HP_0817				6.70541e+06	18400.3	165680	8700.9	252474	9941.28
O25607	Uncharacterized protein	HP_0953				6.62231e+06	6.7448e+06	1.22636e+07	2.58775e+06	1.0781e+07	5.40717e+06
O25423	Uncharacterized protein	HP_0721				6.46542e+06	1.66943e+07	5.28044e+06	1.77629e+07	5.29587e+06	3.8904e+07
O25967	Uncharacterized protein	HP_1424				6.03282e+06	114457	8.50234e+06	14918.4	1.0927e+07	138749
O25164	Uncharacterized protein	HP_0408				5.03492e+06	1.71651e+07	4.05993e+06	1.47367e+07	5.3626e+06	2.08103e+07
O25504	Uncharacterized protein	HP_0833				4.82897e+06	42193	1.01298e+07	39750.8	1.0141e+07	19278.4
O25572	Uncharacterized protein	HP_0914				4.45114e+06	186864	5.97587e+06	1.05371e+06	5.91366e+06	933536
O24914	Uncharacterized protein	HP_0087				4.38318e+06	290164	3.22636e+06	1.01013e+07	3.88839e+06	6.46511e+06
O25586	Uncharacterized protein	HP_0932				4.17171e+06	167942	4.98013e+06	430025	4.61681e+06	1.31627e+06
O25509	Uncharacterized protein	HP_0838				2.59925e+06	902384	1.9368e+06	1.57185e+06	2.34056e+06	1.34951e+06
O24863	Uncharacterized protein	HP_0018				2.42547e+06	414480	2.05665e+06	853515	2.87344e+06	607485
O25344	Uncharacterized protein	HP_0627				1.9843e+06	137633	2.5646e+06	532988	5.41054e+06	102994
O25326	Uncharacterized protein	HP_0605	efflux pump complex [GO:1990281]		efflux transmembrane transporter activity [GO:0015562]; porin activity [GO:0015288]	1.69389e+06	2.06547e+06	1.51031e+06	2.7426e+07	1.60288e+06	9.36056e+06
O25667	Uncharacterized protein	HP_1023				1.57881e+06	28234.4	1.4784e+06	162069	1.30387e+06	160399
O25137	Uncharacterized protein	HP_0373				1.45639e+06	222272	2.00776e+06	144239	1.28612e+06	72726.9
O25713	Uncharacterized protein	HP_1081				996024	64129.2	716179	93119.2	1.59607e+06	114739
O24995	Uncharacterized protein	HP_0203				810231	244288	1.37879e+06	968365	1.66247e+06	511964
O24944	Uncharacterized protein	HP_0130				788919	2.49518e+07	1.1908e+06	7.60059e+07	2.47615e+06	3.15477e+07
O25787	Uncharacterized protein	HP_1173				686429	1.87621e+07	1.00553e+06	4.90494e+06	938788	1.72128e+07
O25696	Uncharacterized protein	HP_1056				663829	741168	595530	1.22717e+06	478790	749213
O25472	Uncharacterized protein	HP_0783				566908	3.59499e+06	429247	2.40224e+06	503014	2.35706e+06
O25993	Uncharacterized protein	HP_1454				482691	9.21908e+06	738014	2.78178e+07	963726	3.49432e+07
O25329	Uncharacterized protein	HP_0608				363564	7617.54	441240	5950.4	515357	15048.9
O25318	Uncharacterized protein	HP_0596				257861	9.11985e+06	249641	1.8379e+07	283778	1.12963e+07
O24938	Uncharacterized protein	HP_0119				194416	1.0778e+06	300460	205404	518330	635873
O25354	Uncharacterized protein	HP_0637	integral component of membrane [GO:0016021]			189502	265503	209846	812790	596124	385479
O25695	Uncharacterized protein	HP_1055				184202	1.69712e+06	123632	1.33387e+06	173404	1.28926e+06
O24943	Uncharacterized protein	HP_0129				122819	1.79161e+07	126939	5.53772e+07	97446.8	1.9075e+07
O25404	Uncharacterized protein	HP_0697				84006.6	947814	100657	389699	71402.8	458784
O25401	Uncharacterized protein	HP_0694				73735.1	737836	228502	1.72437e+06	211307	1.21593e+06
O25992	Uncharacterized protein	HP_1453				55216.9	1.09481e+06	102179	1.06322e+06	336190	1.76726e+06
O24909	Uncharacterized protein	HP_0080				22654.2	1.28397e+06	26010	5.13086e+06	71088.9	3.0147e+06
O25353	Uncharacterized protein	HP_0636				6643.21	19828.6	25144.5	92173.5	46233.9	57553.6
P64653	Uncharacterized protein HP_0122	HP_0122				1.04933e+08	156916	1.19673e+08	104654	1.22791e+08	140697
P64655	Uncharacterized protein HP_0135	HP_0135				2.16779e+07	2.09385e+06	2.03673e+07	1.19081e+06	2.86708e+07	772432
P56117	Uncharacterized protein HP_0190	HP_0190	integral component of membrane [GO:0016021]; plasma membrane [GO:0005886]	cardiolipin biosynthetic process [GO:0032049]	transferase activity [GO:0016740]	614711	71220	539321	302561	643020	209333
O24989	UPF0114 protein HP_0189	HP_0189	integral component of membrane [GO:0016021]; plasma membrane [GO:0005886]			1.61469e+07	2.50538e+06	1.52751e+07	2.36681e+06	1.82476e+07	2.84069e+06
O25018	UPF0323 lipoprotein HP_0232	HP_0232	plasma membrane [GO:0005886]			8.69053e+07	4.77666e+06	6.2909e+07	1.08613e+07	5.5483e+07	7.25782e+06
P14916	Urease subunit alpha (EC 3.5.1.5) (Urea amidohydrolase subunit alpha)	ureA hpuA HP_0073	urease complex [GO:0035550]	pathogenesis [GO:0009405]; urea catabolic process [GO:0043419]	nickel cation binding [GO:0016151]; urease activity [GO:0009039]	4.7398e+08	9.03927e+07	4.75952e+08	2.66178e+08	5.559e+08	1.9241e+08
P69996	Urease subunit beta (EC 3.5.1.5) (Urea amidohydrolase subunit beta)	ureB hpuB HP_0072	cytoplasm [GO:0005737]	pathogenesis [GO:0009405]; urea catabolic process [GO:0043419]	nickel cation binding [GO:0016151]; urease activity [GO:0009039]	3.89357e+08	6.51363e+07	3.91434e+08	2.30796e+08	4.34763e+08	1.58547e+08
O25325	Uroporphyrinogen decarboxylase (UPD) (URO-D) (EC 4.1.1.37)	hemE HP_0604	cytosol [GO:0005829]	heme biosynthetic process [GO:0006783]; protoporphyrinogen IX biosynthetic process from glutamate [GO:0019353]	uroporphyrinogen decarboxylase activity [GO:0004853]	108498	9710.99	546030	166253	667034	17305.6
P55981	Vacuolating cytotoxin autotransporter [Cleaved into: Vacuolating cytotoxin; Vacuolating cytotoxin translocator]	vacA HP_0887	cell outer membrane [GO:0009279]; cell surface [GO:0009986]; extracellular region [GO:0005576]; integral component of membrane [GO:0016021]; periplasmic space [GO:0042597]	pathogenesis [GO:0009405]	toxin activity [GO:0090729]	5.00735e+07	2.43209e+07	1.97612e+08	1.45946e+08	6.19722e+08	1.03411e+08
O25076	YceI domain-containing protein	HP_0305				3.51481e+08	1.47604e+07	2.97567e+08	2.53822e+07	2.76596e+08	1.17831e+07
O25884	YtkA domain-containing protein	HP_1326			3.35052e+06	274371	5.97742e+06	203022	5.89529e+06	1.20241e+06
